# Supplementary material for: rac-Ethyl 2-hy­droxy-2,7,7-trimethyl-4-(4-nitro­phen­yl)-5-oxo-3,4,5,6,7,8-hexa­hydro-2H-chromene-3-carboxyl­ate
Source: Acta Crystallogr Sect E Struct Rep Online. 2012 Dec 15;69(Pt 1):o99. doi: 10.1107/S1600536812050581 (PMC3588292; doi:10.1107/S1600536812050581)
Supplement: Supplementary file 1 [file e-69-00o99-sup1.cif]

##############################################################################
#                                                                            #
# This CIF contains the data in a paper accepted for publication in          #
# Acta Crystallographica Section E. It conforms to the requirements of       #
# Notes for Authors for Acta Crystallographica Section E, and has been       #
# peer reviewed under the auspices of the IUCr Commission on Journals.       #
#                                                                            #
# Full details of the Crystallographic Information File format               #
# are given in the paper "The Crystallographic Information File (CIF):       #
# a New Standard Archive File for Crystallography" by S. R. Hall, F. H.      #
# Allen and I. D. Brown [Acta Cryst. (1991), A47, 655-685].                  #
#                                                                            #
# The current version of the core CIF dictionary is obtainable from          #
# ftp://ftp.iucr.org/pub/cif_core.dic.                                       #
#                                                                            #
# Software is freely available for graphical display of the structure(s)     #
# in this CIF. For information consult the CIF software page                 #
# http://www.iucr.org/resources/cif/software.                                #
#                                                                            #
# This file may be used for bona fide research purposes within the           #
# scientific community so long as proper attribution is given to the journal # 
# article from which it was obtained.                                        #
#                                                                            #
##############################################################################
data_global
_audit_creation_method     'from SHELXL97 CIF and IUCr SHELXL97-template'
_journal_date_recd_electronic     2012-11-14
_journal_date_accepted     2012-12-12
_journal_name_full     'Acta Crystallographica, Section E'
_journal_year     2013
_journal_volume     69
_journal_issue      1
_journal_page_first     o99
_journal_page_last     o99
_journal_paper_category     QO
_journal_paper_doi     10.1107/S1600536812050581
_journal_coeditor_code     AA2078
_publ_contact_author_name     'Bahruz A. Rashidov'
_publ_contact_author_address
;
Azerbaijan, Baku State University, Baku, Z.Khalilov St 23, AZ-1148
;
_publ_contact_author_email     orglab@mail.ru
_publ_contact_author_fax     '+7(499)1355085'
_publ_contact_author_phone     '+994558230581'
_publ_section_title
;\
<i>rac</i>-Ethyl
2-hydroxy-2,7,7-trimethyl-4-(4-nitrophenyl)-5-oxo-3,4,5,6,7,8-hexahydro-\
2<i>H</i>-chromene-3-carboxylate
;
loop_
    _publ_author_name
    _publ_author_footnote
    _publ_author_address
    'Maharramov, Abel M.' .
;
Baku State University, Baku, Z. Khalilov St 23, AZ-1148
Azerbaijan
;
    'Ismiev, Arif I.' .
;
Baku State University, Baku, Z. Khalilov St 23, AZ-1148
Azerbaijan
;
    'Rashidov, Bahruz A.' .
;
Baku State University, Baku, Z. Khalilov St 23, AZ-1148
Azerbaijan
;
    'Askerov, Rizvan K.' .
;
Baku State University, Baku, Z. Khalilov St 23, AZ-1148
Azerbaijan
;
    'Potekhin, Konstantin A.' .
;
Vladimir State University, 600000 Vladimir, Gor'ky St 87
Russia
;
data_I
_audit_creation_method     SHELXL-97
_chemical_name_systematic
;
<i>rac</i>-Ethyl
2-hydroxy-2,7,7-trimethyl-4-(4-nitrophenyl)-5-oxo-3,4,5,6,7,8-hexahydro-
2<i>H</i>-chromene-3-carboxylate
;
_chemical_name_common     ?
_chemical_formula_moiety     'C21 H25 N O7'
_chemical_formula_sum     'C21 H25 N O7'
_chemical_formula_iupac     'C21 H25 N O7'
_chemical_formula_weight     403.42
_chemical_melting_point     ?
_symmetry_cell_setting     monoclinic
_symmetry_space_group_name_H-M     'P 21/c'
_symmetry_space_group_name_Hall     '-P 2ybc'
loop_
    _symmetry_equiv_pos_as_xyz
    'x, y, z'
    '-x, y+1/2, -z+1/2'
    '-x, -y, -z'
    'x, -y-1/2, z-1/2'
_cell_length_a     10.4163(8)
_cell_length_b     24.2608(18)
_cell_length_c     8.0796(6)
_cell_angle_alpha     90.00
_cell_angle_beta     96.437(2)
_cell_angle_gamma     90.00
_cell_volume     2028.9(3)
_cell_formula_units_Z     4
_cell_measurement_reflns_used     6760
_cell_measurement_theta_min     2.70
_cell_measurement_theta_max     28.46
_cell_measurement_temperature     296(2)
_exptl_crystal_description     prism
_exptl_crystal_colour     yellow
_exptl_crystal_size_max     0.30
_exptl_crystal_size_mid     0.20
_exptl_crystal_size_min     0.20
_exptl_crystal_density_diffrn     1.321
_exptl_crystal_density_meas     ?
_exptl_crystal_density_method     'not measured'
_exptl_crystal_F_000     856
_exptl_absorpt_coefficient_mu     0.099
_exptl_absorpt_correction_type     multi-scan
_exptl_absorpt_process_details     '(SADABS; Sheldrick, 1998)'
_exptl_absorpt_correction_T_min     0.9708
_exptl_absorpt_correction_T_max     0.9804
_exptl_special_details     ?
_diffrn_ambient_temperature     296(2)
_diffrn_radiation_type     MoK\a
_diffrn_radiation_wavelength     0.71073
_diffrn_radiation_source     'fine-focus sealed tube'
_diffrn_radiation_monochromator     graphite
_diffrn_measurement_device_type     'Bruker APEXII CCD'
_diffrn_measurement_method     '\f and \w scans'
_diffrn_detector_area_resol_mean     ?
_diffrn_reflns_number     23423
_diffrn_reflns_av_R_equivalents     0.0222
_diffrn_reflns_av_sigmaI/netI     0.0177
_diffrn_reflns_theta_min     1.68
_diffrn_reflns_theta_max     28.40
_diffrn_reflns_theta_full     28.40
_diffrn_measured_fraction_theta_max     0.998
_diffrn_measured_fraction_theta_full     0.998
_diffrn_reflns_limit_h_min     -13
_diffrn_reflns_limit_h_max     13
_diffrn_reflns_limit_k_min     -32
_diffrn_reflns_limit_k_max     32
_diffrn_reflns_limit_l_min     -10
_diffrn_reflns_limit_l_max     10
_refine_special_details
;
Refinement of <i>F</i>^2^ against ALL reflections. The weighted <i>R</i>-factor
<i>wR</i> and goodness of fit <i>S</i> are based on <i>F</i>^2^, conventional
<i>R</i>-factors <i>R</i> are based on <i>F</i>, with <i>F</i> set to zero for
negative <i>F</i>^2^. The threshold expression of <i>F</i>^2^ >
\s(<i>F</i>^2^) is used only for calculating <i>R</i>-factors(gt) <i>etc</i>.
and is not relevant to the choice of reflections for refinement.
<i>R</i>-factors based on <i>F</i>^2^ are statistically about twice as large
as those based on <i>F</i>, and <i>R</i>- factors based on ALL data will be
even larger.
;
_reflns_number_total     5078
_reflns_number_gt     4084
_reflns_threshold_expression     'I>2\s(I)'
_refine_ls_structure_factor_coef     Fsqd
_refine_ls_matrix_type     full
_refine_ls_R_factor_all     0.0576
_refine_ls_R_factor_gt     0.0441
_refine_ls_wR_factor_gt     0.1090
_refine_ls_wR_factor_ref     0.1184
_refine_ls_goodness_of_fit_ref     1.000
_refine_ls_restrained_S_all     1.000
_refine_ls_number_reflns     5078
_refine_ls_number_parameters     266
_refine_ls_number_restraints     0
_refine_ls_hydrogen_treatment     mixed
_refine_ls_weighting_scheme     calc
_refine_ls_weighting_details
         'calc w=1/[\s^2^(Fo^2^)+(0.0521P)^2^+0.7463P] where P=(Fo^2^+2Fc^2^)/3'
_atom_sites_solution_hydrogens     difmap
_atom_sites_solution_primary     direct
_atom_sites_solution_secondary     difmap
_refine_ls_shift/su_max     0.001
_refine_ls_shift/su_mean     0.000
_refine_diff_density_max     0.300
_refine_diff_density_min     -0.195
_refine_ls_extinction_method     none
_refine_ls_extinction_coef     ?
loop_
    _atom_type_symbol
    _atom_type_description
    _atom_type_scat_dispersion_real
    _atom_type_scat_dispersion_imag
    _atom_type_scat_source
    'C' 'C' 0.0033 0.0016
                         'International Tables Vol C Tables 4.2.6.8 and 6.1.1.4'
    'H' 'H' 0.0000 0.0000
                         'International Tables Vol C Tables 4.2.6.8 and 6.1.1.4'
    'N' 'N' 0.0061 0.0033
                         'International Tables Vol C Tables 4.2.6.8 and 6.1.1.4'
    'O' 'O' 0.0106 0.0060
                         'International Tables Vol C Tables 4.2.6.8 and 6.1.1.4'
_computing_data_collection     'APEX2 (Bruker, 2005)'
_computing_cell_refinement     'SAINT-Plus (Bruker, 2005)'
_computing_data_reduction     'SAINT-Plus (Bruker, 2005)'
_computing_structure_solution     'SHELXTL (Sheldrick, 2008)'
_computing_structure_refinement     'SHELXTL (Sheldrick, 2008)'
_computing_molecular_graphics     'SHELXTL (Sheldrick, 2008)'
_computing_publication_material     'SHELXTL (Sheldrick, 2008)'
loop_
    _atom_site_type_symbol
    _atom_site_label
    _atom_site_fract_x
    _atom_site_fract_y
    _atom_site_fract_z
    _atom_site_U_iso_or_equiv
    _atom_site_adp_type
    _atom_site_calc_flag
    _atom_site_refinement_flags
    _atom_site_occupancy
    _atom_site_symmetry_multiplicity
    _atom_site_disorder_assembly
    _atom_site_disorder_group
    O O1 0.06693(9) 0.68270(4) 0.29152(11) 0.0360(2) Uani d . 1 1 . .
    O O2 -0.04636(10) 0.74080(4) 0.10075(13) 0.0383(2) Uani d . 1 1 . .
    H H2 -0.080(2) 0.7620(9) 0.162(3) 0.061(6) Uiso d . 1 1 . .
    O O3 -0.17047(10) 0.67735(4) -0.21204(13) 0.0427(3) Uani d . 1 1 . .
    O O4 -0.23488(9) 0.60735(4) -0.06145(12) 0.0366(2) Uani d . 1 1 . .
    O O5 0.23965(18) 0.44094(6) -0.4474(2) 0.0829(5) Uani d . 1 1 . .
    O O6 0.16430(16) 0.49162(6) -0.65423(17) 0.0721(4) Uani d . 1 1 . .
    O O7 0.35300(11) 0.66576(5) -0.11760(13) 0.0508(3) Uani d . 1 1 . .
    N N1 0.18908(15) 0.48317(6) -0.5053(2) 0.0522(4) Uani d . 1 1 . .
    C C1 -0.04561(12) 0.68823(6) 0.16883(16) 0.0314(3) Uani d . 1 1 . .
    C C2 -0.03255(12) 0.64615(5) 0.03021(15) 0.0297(3) Uani d . 1 1 . .
    H H2A -0.0244 0.6095 0.0812 0.036 Uiso calc R 1 1 . .
    C C3 0.08949(12) 0.65704(5) -0.05552(16) 0.0303(3) Uani d . 1 1 . .
    H H3A 0.0758 0.6908 -0.1218 0.036 Uiso calc R 1 1 . .
    C C4 0.20193(13) 0.66649(6) 0.07676(16) 0.0322(3) Uani d . 1 1 . .
    C C5 0.33285(14) 0.66857(6) 0.02822(18) 0.0370(3) Uani d . 1 1 . .
    C C6 0.44363(14) 0.67805(8) 0.1622(2) 0.0467(4) Uani d . 1 1 . .
    H H6A 0.4666 0.7168 0.1616 0.056 Uiso calc R 1 1 . .
    H H6B 0.5176 0.6573 0.1335 0.056 Uiso calc R 1 1 . .
    C C7 0.41940(14) 0.66238(7) 0.33864(19) 0.0411(3) Uani d . 1 1 . .
    C C8 0.29096(13) 0.68842(7) 0.37109(18) 0.0393(3) Uani d . 1 1 . .
    H H8A 0.2660 0.6740 0.4748 0.047 Uiso calc R 1 1 . .
    H H8B 0.3028 0.7279 0.3842 0.047 Uiso calc R 1 1 . .
    C C9 0.18422(12) 0.67797(5) 0.23553(17) 0.0323(3) Uani d . 1 1 . .
    C C10 -0.15932(14) 0.67843(7) 0.26566(19) 0.0432(3) Uani d . 1 1 . .
    H H10A -0.1609 0.7063 0.3498 0.065 Uiso calc R 1 1 . .
    H H10B -0.1514 0.6428 0.3174 0.065 Uiso calc R 1 1 . .
    H H10C -0.2379 0.6800 0.1914 0.065 Uiso calc R 1 1 . .
    C C11 -0.15205(12) 0.64616(5) -0.09602(16) 0.0310(3) Uani d . 1 1 . .
    C C12 -0.35486(14) 0.60395(7) -0.17297(19) 0.0407(3) Uani d . 1 1 . .
    H H12A -0.3363 0.6005 -0.2875 0.049 Uiso calc R 1 1 . .
    H H12B -0.4062 0.6369 -0.1634 0.049 Uiso calc R 1 1 . .
    C C13 -0.42646(19) 0.55435(8) -0.1231(3) 0.0638(5) Uani d . 1 1 . .
    H H13A -0.5062 0.5509 -0.1944 0.096 Uiso calc R 1 1 . .
    H H13B -0.4443 0.5583 -0.0097 0.096 Uiso calc R 1 1 . .
    H H13C -0.3748 0.5220 -0.1333 0.096 Uiso calc R 1 1 . .
    C C14 0.11142(13) 0.60989(6) -0.17235(16) 0.0325(3) Uani d . 1 1 . .
    C C15 0.08635(14) 0.61724(6) -0.34299(17) 0.0371(3) Uani d . 1 1 . .
    H H15A 0.0540 0.6508 -0.3847 0.044 Uiso calc R 1 1 . .
    C C16 0.10879(15) 0.57534(6) -0.45185(18) 0.0410(3) Uani d . 1 1 . .
    H H16A 0.0915 0.5804 -0.5663 0.049 Uiso calc R 1 1 . .
    C C17 0.15694(14) 0.52615(6) -0.38837(19) 0.0396(3) Uani d . 1 1 . .
    C C18 0.17904(16) 0.51659(6) -0.2196(2) 0.0456(4) Uani d . 1 1 . .
    H H18A 0.2094 0.4826 -0.1788 0.055 Uiso calc R 1 1 . .
    C C19 0.15505(16) 0.55868(6) -0.11237(18) 0.0428(3) Uani d . 1 1 . .
    H H19A 0.1683 0.5527 0.0020 0.051 Uiso calc R 1 1 . .
    C C20 0.41427(19) 0.59983(8) 0.3586(3) 0.0623(5) Uani d . 1 1 . .
    H H20A 0.4956 0.5841 0.3380 0.093 Uiso calc R 1 1 . .
    H H20B 0.3467 0.5850 0.2806 0.093 Uiso calc R 1 1 . .
    H H20C 0.3973 0.5910 0.4699 0.093 Uiso calc R 1 1 . .
    C C21 0.52760(16) 0.68578(9) 0.4625(2) 0.0565(5) Uani d . 1 1 . .
    H H21A 0.6084 0.6694 0.4427 0.085 Uiso calc R 1 1 . .
    H H21B 0.5101 0.6776 0.5740 0.085 Uiso calc R 1 1 . .
    H H21C 0.5322 0.7250 0.4485 0.085 Uiso calc R 1 1 . .
loop_
    _atom_site_aniso_label
    _atom_site_aniso_U_11
    _atom_site_aniso_U_22
    _atom_site_aniso_U_33
    _atom_site_aniso_U_12
    _atom_site_aniso_U_13
    _atom_site_aniso_U_23
    O1 0.0287(5) 0.0509(6) 0.0282(4) 0.0038(4) 0.0028(4) -0.0004(4)
    O2 0.0428(6) 0.0338(5) 0.0386(5) 0.0051(4) 0.0056(4) -0.0010(4)
    O3 0.0407(6) 0.0451(6) 0.0406(5) -0.0048(4) -0.0030(4) 0.0116(4)
    O4 0.0338(5) 0.0386(5) 0.0367(5) -0.0063(4) -0.0001(4) 0.0030(4)
    O5 0.1139(14) 0.0500(8) 0.0884(11) 0.0253(8) 0.0266(10) -0.0098(7)
    O6 0.0927(11) 0.0727(9) 0.0532(8) 0.0037(8) 0.0182(7) -0.0222(7)
    O7 0.0390(6) 0.0750(8) 0.0403(6) 0.0008(5) 0.0130(5) -0.0018(5)
    N1 0.0546(8) 0.0424(8) 0.0626(9) -0.0018(6) 0.0190(7) -0.0137(7)
    C1 0.0268(6) 0.0373(7) 0.0303(6) 0.0010(5) 0.0037(5) 0.0006(5)
    C2 0.0287(6) 0.0310(6) 0.0296(6) 0.0016(5) 0.0035(5) 0.0019(5)
    C3 0.0291(6) 0.0326(6) 0.0293(6) 0.0035(5) 0.0043(5) 0.0014(5)
    C4 0.0277(6) 0.0348(7) 0.0341(6) 0.0019(5) 0.0036(5) 0.0006(5)
    C5 0.0322(7) 0.0394(7) 0.0399(7) 0.0011(5) 0.0065(6) 0.0009(6)
    C6 0.0292(7) 0.0652(10) 0.0461(8) -0.0052(7) 0.0053(6) -0.0018(7)
    C7 0.0297(7) 0.0498(9) 0.0429(8) 0.0030(6) 0.0002(6) 0.0019(6)
    C8 0.0324(7) 0.0495(8) 0.0349(7) 0.0022(6) -0.0005(5) -0.0021(6)
    C9 0.0277(6) 0.0341(7) 0.0348(7) 0.0029(5) 0.0027(5) 0.0024(5)
    C10 0.0341(7) 0.0583(9) 0.0389(8) -0.0044(6) 0.0111(6) -0.0066(7)
    C11 0.0301(6) 0.0311(6) 0.0322(6) 0.0009(5) 0.0050(5) -0.0018(5)
    C12 0.0315(7) 0.0476(8) 0.0418(7) -0.0025(6) -0.0008(6) -0.0028(6)
    C13 0.0486(10) 0.0582(11) 0.0821(13) -0.0178(8) -0.0033(9) 0.0004(10)
    C14 0.0294(6) 0.0362(7) 0.0321(6) 0.0027(5) 0.0047(5) -0.0005(5)
    C15 0.0412(7) 0.0371(7) 0.0336(7) 0.0074(6) 0.0073(6) 0.0021(5)
    C16 0.0461(8) 0.0454(8) 0.0324(7) 0.0014(6) 0.0087(6) -0.0019(6)
    C17 0.0379(7) 0.0371(7) 0.0453(8) -0.0003(6) 0.0112(6) -0.0077(6)
    C18 0.0509(9) 0.0348(7) 0.0509(9) 0.0091(6) 0.0041(7) 0.0015(6)
    C19 0.0517(9) 0.0407(8) 0.0349(7) 0.0074(7) 0.0001(6) 0.0028(6)
    C20 0.0519(10) 0.0541(11) 0.0790(13) 0.0110(8) -0.0003(9) 0.0108(9)
    C21 0.0344(8) 0.0817(13) 0.0508(9) 0.0015(8) -0.0066(7) -0.0023(9)
_geom_special_details
;
All s.u.'s (except the s.u. in the dihedral angle between two l.s. planes)
are estimated using the full covariance matrix. The cell s.u.'s are taken
into account individually in the estimation of s.u.'s in distances, angles
and torsion angles; correlations between s.u.'s in cell parameters are only
used when they are defined by crystal symmetry. An approximate (isotropic)
treatment of cell s.u.'s is used for estimating s.u.'s involving l.s.
planes.
;
loop_
    _geom_bond_atom_site_label_1
    _geom_bond_atom_site_label_2
    _geom_bond_site_symmetry_2
    _geom_bond_distance
    _geom_bond_publ_flag
    O1 C9 . 1.3544(16) ?
    O1 C1 . 1.4541(15) ?
    O2 C1 . 1.3885(17) ?
    O2 H2 . 0.82(2) ?
    O3 C11 . 1.2032(16) ?
    O4 C11 . 1.3278(16) ?
    O4 C12 . 1.4588(17) ?
    O5 N1 . 1.221(2) ?
    O6 N1 . 1.219(2) ?
    O7 C5 . 1.2216(17) ?
    N1 C17 . 1.4706(19) ?
    C1 C10 . 1.5096(19) ?
    C1 C2 . 1.5328(18) ?
    C2 C11 . 1.5182(18) ?
    C2 C3 . 1.5373(18) ?
    C2 H2A . 0.9800 ?
    C3 C4 . 1.5119(18) ?
    C3 C14 . 1.5166(18) ?
    C3 H3A . 0.9800 ?
    C4 C9 . 1.3454(19) ?
    C4 C5 . 1.4615(19) ?
    C5 C6 . 1.509(2) ?
    C6 C7 . 1.524(2) ?
    C6 H6A . 0.9700 ?
    C6 H6B . 0.9700 ?
    C7 C20 . 1.528(2) ?
    C7 C8 . 1.529(2) ?
    C7 C21 . 1.530(2) ?
    C8 C9 . 1.4924(18) ?
    C8 H8A . 0.9700 ?
    C8 H8B . 0.9700 ?
    C10 H10A . 0.9600 ?
    C10 H10B . 0.9600 ?
    C10 H10C . 0.9600 ?
    C12 C13 . 1.494(2) ?
    C12 H12A . 0.9700 ?
    C12 H12B . 0.9700 ?
    C13 H13A . 0.9600 ?
    C13 H13B . 0.9600 ?
    C13 H13C . 0.9600 ?
    C14 C15 . 1.3857(19) ?
    C14 C19 . 1.391(2) ?
    C15 C16 . 1.381(2) ?
    C15 H15A . 0.9300 ?
    C16 C17 . 1.372(2) ?
    C16 H16A . 0.9300 ?
    C17 C18 . 1.377(2) ?
    C18 C19 . 1.380(2) ?
    C18 H18A . 0.9300 ?
    C19 H19A . 0.9300 ?
    C20 H20A . 0.9600 ?
    C20 H20B . 0.9600 ?
    C20 H20C . 0.9600 ?
    C21 H21A . 0.9600 ?
    C21 H21B . 0.9600 ?
    C21 H21C . 0.9600 ?
loop_
    _geom_angle_atom_site_label_1
    _geom_angle_atom_site_label_2
    _geom_angle_atom_site_label_3
    _geom_angle_site_symmetry_1
    _geom_angle_site_symmetry_3
    _geom_angle
    _geom_angle_publ_flag
    C9 O1 C1 . . 117.94(10) ?
    C1 O2 H2 . . 108.7(15) ?
    C11 O4 C12 . . 116.24(11) ?
    O6 N1 O5 . . 123.61(15) ?
    O6 N1 C17 . . 118.46(15) ?
    O5 N1 C17 . . 117.93(15) ?
    O2 C1 O1 . . 108.85(11) ?
    O2 C1 C10 . . 112.34(12) ?
    O1 C1 C10 . . 104.57(11) ?
    O2 C1 C2 . . 108.62(10) ?
    O1 C1 C2 . . 107.81(10) ?
    C10 C1 C2 . . 114.38(11) ?
    C11 C2 C1 . . 110.94(10) ?
    C11 C2 C3 . . 110.76(10) ?
    C1 C2 C3 . . 111.12(11) ?
    C11 C2 H2A . . 108.0 ?
    C1 C2 H2A . . 108.0 ?
    C3 C2 H2A . . 108.0 ?
    C4 C3 C14 . . 113.29(11) ?
    C4 C3 C2 . . 108.77(10) ?
    C14 C3 C2 . . 109.91(11) ?
    C4 C3 H3A . . 108.2 ?
    C14 C3 H3A . . 108.2 ?
    C2 C3 H3A . . 108.2 ?
    C9 C4 C5 . . 118.72(12) ?
    C9 C4 C3 . . 121.82(12) ?
    C5 C4 C3 . . 119.19(12) ?
    O7 C5 C4 . . 121.55(13) ?
    O7 C5 C6 . . 120.01(13) ?
    C4 C5 C6 . . 118.32(12) ?
    C5 C6 C7 . . 116.08(13) ?
    C5 C6 H6A . . 108.3 ?
    C7 C6 H6A . . 108.3 ?
    C5 C6 H6B . . 108.3 ?
    C7 C6 H6B . . 108.3 ?
    H6A C6 H6B . . 107.4 ?
    C6 C7 C20 . . 111.00(15) ?
    C6 C7 C8 . . 107.29(12) ?
    C20 C7 C8 . . 110.53(14) ?
    C6 C7 C21 . . 109.40(14) ?
    C20 C7 C21 . . 109.35(14) ?
    C8 C7 C21 . . 109.22(13) ?
    C9 C8 C7 . . 113.47(12) ?
    C9 C8 H8A . . 108.9 ?
    C7 C8 H8A . . 108.9 ?
    C9 C8 H8B . . 108.9 ?
    C7 C8 H8B . . 108.9 ?
    H8A C8 H8B . . 107.7 ?
    C4 C9 O1 . . 124.14(12) ?
    C4 C9 C8 . . 124.36(12) ?
    O1 C9 C8 . . 111.48(11) ?
    C1 C10 H10A . . 109.5 ?
    C1 C10 H10B . . 109.5 ?
    H10A C10 H10B . . 109.5 ?
    C1 C10 H10C . . 109.5 ?
    H10A C10 H10C . . 109.5 ?
    H10B C10 H10C . . 109.5 ?
    O3 C11 O4 . . 124.00(12) ?
    O3 C11 C2 . . 124.80(12) ?
    O4 C11 C2 . . 111.20(11) ?
    O4 C12 C13 . . 107.34(13) ?
    O4 C12 H12A . . 110.2 ?
    C13 C12 H12A . . 110.2 ?
    O4 C12 H12B . . 110.2 ?
    C13 C12 H12B . . 110.2 ?
    H12A C12 H12B . . 108.5 ?
    C12 C13 H13A . . 109.5 ?
    C12 C13 H13B . . 109.5 ?
    H13A C13 H13B . . 109.5 ?
    C12 C13 H13C . . 109.5 ?
    H13A C13 H13C . . 109.5 ?
    H13B C13 H13C . . 109.5 ?
    C15 C14 C19 . . 118.63(13) ?
    C15 C14 C3 . . 119.84(12) ?
    C19 C14 C3 . . 121.53(12) ?
    C16 C15 C14 . . 120.83(13) ?
    C16 C15 H15A . . 119.6 ?
    C14 C15 H15A . . 119.6 ?
    C17 C16 C15 . . 118.89(13) ?
    C17 C16 H16A . . 120.6 ?
    C15 C16 H16A . . 120.6 ?
    C16 C17 C18 . . 122.03(13) ?
    C16 C17 N1 . . 118.47(14) ?
    C18 C17 N1 . . 119.48(14) ?
    C17 C18 C19 . . 118.37(14) ?
    C17 C18 H18A . . 120.8 ?
    C19 C18 H18A . . 120.8 ?
    C18 C19 C14 . . 121.16(14) ?
    C18 C19 H19A . . 119.4 ?
    C14 C19 H19A . . 119.4 ?
    C7 C20 H20A . . 109.5 ?
    C7 C20 H20B . . 109.5 ?
    H20A C20 H20B . . 109.5 ?
    C7 C20 H20C . . 109.5 ?
    H20A C20 H20C . . 109.5 ?
    H20B C20 H20C . . 109.5 ?
    C7 C21 H21A . . 109.5 ?
    C7 C21 H21B . . 109.5 ?
    H21A C21 H21B . . 109.5 ?
    C7 C21 H21C . . 109.5 ?
    H21A C21 H21C . . 109.5 ?
    H21B C21 H21C . . 109.5 ?
loop_
    _geom_torsion_atom_site_label_1
    _geom_torsion_atom_site_label_2
    _geom_torsion_atom_site_label_3
    _geom_torsion_atom_site_label_4
    _geom_torsion_site_symmetry_1
    _geom_torsion_site_symmetry_2
    _geom_torsion_site_symmetry_3
    _geom_torsion_site_symmetry_4
    _geom_torsion
    _geom_torsion_publ_flag
    C9 O1 C1 O2 . . . . -73.27(14) ?
    C9 O1 C1 C10 . . . . 166.48(12) ?
    C9 O1 C1 C2 . . . . 44.38(15) ?
    O2 C1 C2 C11 . . . . -66.83(13) ?
    O1 C1 C2 C11 . . . . 175.37(10) ?
    C10 C1 C2 C11 . . . . 59.55(15) ?
    O2 C1 C2 C3 . . . . 56.85(13) ?
    O1 C1 C2 C3 . . . . -60.94(13) ?
    C10 C1 C2 C3 . . . . -176.77(11) ?
    C11 C2 C3 C4 . . . . 170.27(11) ?
    C1 C2 C3 C4 . . . . 46.48(14) ?
    C11 C2 C3 C14 . . . . -65.16(13) ?
    C1 C2 C3 C14 . . . . 171.05(10) ?
    C14 C3 C4 C9 . . . . -138.81(13) ?
    C2 C3 C4 C9 . . . . -16.27(17) ?
    C14 C3 C4 C5 . . . . 47.28(17) ?
    C2 C3 C4 C5 . . . . 169.83(12) ?
    C9 C4 C5 O7 . . . . -170.20(14) ?
    C3 C4 C5 O7 . . . . 3.9(2) ?
    C9 C4 C5 C6 . . . . 5.9(2) ?
    C3 C4 C5 C6 . . . . 179.98(13) ?
    O7 C5 C6 C7 . . . . -160.47(15) ?
    C4 C5 C6 C7 . . . . 23.4(2) ?
    C5 C6 C7 C20 . . . . 71.49(18) ?
    C5 C6 C7 C8 . . . . -49.37(19) ?
    C5 C6 C7 C21 . . . . -167.74(15) ?
    C6 C7 C8 C9 . . . . 48.98(17) ?
    C20 C7 C8 C9 . . . . -72.17(17) ?
    C21 C7 C8 C9 . . . . 167.47(14) ?
    C5 C4 C9 O1 . . . . 173.22(13) ?
    C3 C4 C9 O1 . . . . -0.7(2) ?
    C5 C4 C9 C8 . . . . -5.2(2) ?
    C3 C4 C9 C8 . . . . -179.15(13) ?
    C1 O1 C9 C4 . . . . -14.56(19) ?
    C1 O1 C9 C8 . . . . 164.06(11) ?
    C7 C8 C9 C4 . . . . -24.3(2) ?
    C7 C8 C9 O1 . . . . 157.08(12) ?
    C12 O4 C11 O3 . . . . -0.54(19) ?
    C12 O4 C11 C2 . . . . 179.02(11) ?
    C1 C2 C11 O3 . . . . 84.53(16) ?
    C3 C2 C11 O3 . . . . -39.36(18) ?
    C1 C2 C11 O4 . . . . -95.03(13) ?
    C3 C2 C11 O4 . . . . 141.08(11) ?
    C11 O4 C12 C13 . . . . 174.00(14) ?
    C4 C3 C14 C15 . . . . -131.87(13) ?
    C2 C3 C14 C15 . . . . 106.22(14) ?
    C4 C3 C14 C19 . . . . 48.91(18) ?
    C2 C3 C14 C19 . . . . -73.00(16) ?
    C19 C14 C15 C16 . . . . -2.4(2) ?
    C3 C14 C15 C16 . . . . 178.31(13) ?
    C14 C15 C16 C17 . . . . -0.2(2) ?
    C15 C16 C17 C18 . . . . 2.5(2) ?
    C15 C16 C17 N1 . . . . -175.77(14) ?
    O6 N1 C17 C16 . . . . -4.4(2) ?
    O5 N1 C17 C16 . . . . 175.33(16) ?
    O6 N1 C17 C18 . . . . 177.29(16) ?
    O5 N1 C17 C18 . . . . -2.9(2) ?
    C16 C17 C18 C19 . . . . -1.9(2) ?
    N1 C17 C18 C19 . . . . 176.34(14) ?
    C17 C18 C19 C14 . . . . -0.9(2) ?
    C15 C14 C19 C18 . . . . 3.1(2) ?
    C3 C14 C19 C18 . . . . -177.72(14) ?
loop_
    _geom_hbond_atom_site_label_D
    _geom_hbond_atom_site_label_H
    _geom_hbond_atom_site_label_A
    _geom_hbond_site_symmetry_A
    _geom_hbond_distance_DH
    _geom_hbond_distance_HA
    _geom_hbond_distance_DA
    _geom_hbond_angle_DHA
    O2 H2 O3 4_576 0.82(2) 2.08(2) 2.8881(15) 172(2)
