# Supplementary material for: rac-Ethyl 2-hy­droxy-2,7,7-trimethyl-4-(4-nitro­phen­yl)-5-oxo-3,4,5,6,7,8-hexa­hydro-2H-chromene-3-carboxyl­ate
Source: Acta Crystallogr Sect E Struct Rep Online. 2012 Dec 15;69(Pt 1):o99. doi: 10.1107/S1600536812050581 (PMC3588292; doi:10.1107/S1600536812050581)
Supplement: Supplementary file 2 [file e-69-00o99-Isup2.hkl]

# 
# h,k,l, Fc-squared, Fo-squared, sigma(Fo-squared) and status flag 
# 
data_I
_shelx_title ' lab7 in P2(1)/c' 
_shelx_refln_list_code          4 
_shelx_F_calc_maximum      184.10 
_exptl_crystal_F_000       856.00 
_reflns_d_resolution_high  0.7471 
 
loop_ 
 _symmetry_equiv_pos_as_xyz 
 'x, y, z' 
 '-x, y+1/2, -z+1/2' 
 '-x, -y, -z' 
 'x, -y-1/2, z-1/2' 
 
_cell_length_a    10.4163 
_cell_length_b    24.2608 
_cell_length_c     8.0796 
_cell_angle_alpha  90.000 
_cell_angle_beta   96.437 
_cell_angle_gamma  90.000 
 
_shelx_F_squared_multiplier     1.000 
 
loop_ 
 _refln_index_h 
 _refln_index_k 
 _refln_index_l 
 _refln_F_squared_calc 
 _refln_F_squared_meas 
 _refln_F_squared_sigma 
 _refln_observed_status 
   1   0   0    15950.70    15522.45    279.01 o 
   2   0   0      759.48      838.22      6.78 o 
   3   0   0    15589.03    15785.48    139.49 o 
   4   0   0     4765.04     4834.04     42.65 o 
   5   0   0     1475.17     1469.71     14.45 o 
   6   0   0      373.94      314.39      4.81 o 
   7   0   0      181.49      174.20      3.82 o 
   8   0   0     1813.35     1586.14     16.52 o 
   9   0   0      221.60      256.81      9.86 o 
  10   0   0      412.52      408.71     11.00 o 
  11   0   0       24.14       22.29      3.51 o 
  12   0   0       92.06       90.65      5.74 o 
  13   0   0       46.55       53.67      5.06 o 
   1   1   0     2144.77     2106.81     35.06 o 
   2   1   0     2576.05     2530.67     13.58 o 
   3   1   0     1848.84     1925.33     11.39 o 
   4   1   0     1105.57     1077.98      7.57 o 
   5   1   0      202.82      174.50      2.58 o 
   6   1   0      636.99      636.61      5.37 o 
   7   1   0      736.78      708.16      6.10 o 
   8   1   0     1019.20      989.70      8.18 o 
   9   1   0     1854.42     1780.02     14.77 o 
  10   1   0        4.02        6.23      1.82 o 
  11   1   0        0.13        2.03      1.87 o 
  12   1   0      183.56      193.07      4.99 o 
  13   1   0        9.33       14.53      2.54 o 
   0   2   0     1712.40     1577.54    127.47 o 
   1   2   0       19.10       20.25      0.26 o 
   2   2   0     9109.00     9139.23     52.74 o 
   3   2   0     7295.55     7241.51     41.47 o 
   4   2   0      843.65      857.41      5.67 o 
   5   2   0     1002.88      974.34      7.19 o 
   6   2   0       29.53       43.93      1.51 o 
   7   2   0      360.93      368.44      3.92 o 
   8   2   0      484.94      441.28      5.94 o 
   9   2   0       91.36      100.07      5.31 o 
  10   2   0       78.46       70.78      4.95 o 
  11   2   0        3.76        1.41      1.92 o 
  12   2   0       47.37       47.45      3.25 o 
  13   2   0        4.20        8.97      2.39 o 
   1   3   0      172.18      174.30      1.36 o 
   2   3   0     9321.92     9208.14     49.98 o 
   3   3   0    10347.04    10454.43     60.44 o 
   4   3   0      475.29      430.14      3.43 o 
   5   3   0      321.09      336.92      2.89 o 
   6   3   0      246.28      281.44      4.79 o 
   7   3   0       10.95       13.95      1.14 o 
   8   3   0      103.47       85.59      3.34 o 
   9   3   0       32.61       29.21      2.01 o 
  10   3   0       18.73       15.13      2.11 o 
  11   3   0       36.31       33.67      2.70 o 
  12   3   0        0.04        4.95      2.16 o 
  13   3   0       32.55       37.45      3.19 o 
   0   4   0    13359.96    13195.48    100.97 o 
   1   4   0      619.76      594.16      3.79 o 
   2   4   0      459.68      440.82      3.01 o 
   3   4   0     1792.34     1725.83     11.07 o 
   4   4   0     1027.89     1051.26      6.80 o 
   5   4   0      354.24      329.04      4.43 o 
   6   4   0     1013.67     1018.14      7.74 o 
   7   4   0      199.16      213.33      2.79 o 
   8   4   0      285.93      282.98      3.46 o 
   9   4   0      573.22      555.44      8.28 o 
  10   4   0        0.70       -0.09      1.88 o 
  11   4   0        0.82        1.24      1.88 o 
  12   4   0       32.46       42.07      3.07 o 
  13   4   0        3.63       10.59      2.44 o 
   1   5   0     2963.61     3042.72     17.64 o 
   2   5   0     5164.99     5263.42     30.44 o 
   3   5   0      860.46      858.16      5.62 o 
   4   5   0     1391.36     1274.03      8.09 o 
   5   5   0     3073.63     3075.19     18.33 o 
   6   5   0      647.55      600.91      7.10 o 
   7   5   0       93.89       97.51      2.49 o 
   8   5   0     1020.63      959.98      9.14 o 
   9   5   0      884.83      829.97      8.54 o 
  10   5   0       24.53       26.21      2.03 o 
  11   5   0        4.42        8.18      1.96 o 
  12   5   0      138.91      148.49      4.65 o 
  13   5   0       28.25       29.91      3.01 o 
   0   6   0    33890.97    33113.24    322.71 o 
   1   6   0      853.50      837.12      5.80 o 
   2   6   0     1489.15     1499.45      9.13 o 
   3   6   0     4621.07     4539.65     28.34 o 
   4   6   0      897.42      952.94      6.37 o 
   5   6   0      903.19      927.18      6.31 o 
   6   6   0     3520.71     3387.71     26.80 o 
   7   6   0        1.21        4.09      1.24 o 
   8   6   0     1706.29     1589.94     14.26 o 
   9   6   0      460.20      457.78      5.99 o 
  10   6   0       36.43       33.99      2.21 o 
  11   6   0      148.61      155.66      4.52 o 
  12   6   0       42.42       48.53      3.25 o 
  13   6   0        0.08        2.73      2.23 o 
   1   7   0     3320.88     3415.01     19.81 o 
   2   7   0     1239.63     1224.69      9.83 o 
   3   7   0      136.28      170.42      2.38 o 
   4   7   0     1971.87     1844.88     12.46 o 
   5   7   0       75.97       89.37      1.68 o 
   6   7   0      987.82     1011.23      8.93 o 
   7   7   0      180.51      186.29      3.37 o 
   8   7   0      252.12      276.79      4.48 o 
   9   7   0        2.69        4.39      1.59 o 
  10   7   0        1.08        2.14      1.53 o 
  11   7   0      131.47      125.82      4.23 o 
  12   7   0       12.55       18.36      2.56 o 
  13   7   0       94.02       88.82      5.03 o 
   0   8   0     8564.80     8904.84     78.41 o 
   1   8   0     2197.24     2181.44     13.04 o 
   2   8   0       15.37       15.30      0.60 o 
   3   8   0      380.51      445.28      3.86 o 
   4   8   0       36.98       44.87      1.50 o 
   5   8   0       69.47       76.26      2.04 o 
   6   8   0        8.51       13.03      0.89 o 
   7   8   0       36.41       25.86      1.69 o 
   8   8   0      430.81      394.92      5.37 o 
   9   8   0       33.41       34.20      2.17 o 
  10   8   0       19.28       20.82      1.95 o 
  11   8   0       22.44       30.79      2.74 o 
  12   8   0        0.07        2.54      2.10 o 
  13   8   0        0.00        5.95      2.93 o 
   1   9   0      597.87      604.21      5.05 o 
   2   9   0       75.31       43.68      1.39 o 
   3   9   0      804.48      799.65      6.04 o 
   4   9   0      608.99      621.42      5.18 o 
   5   9   0      357.79      346.95      4.11 o 
   6   9   0       15.41       20.20      1.08 o 
   7   9   0        1.95        5.09      1.32 o 
   8   9   0      142.13      141.70      4.07 o 
   9   9   0       53.83       53.56      2.52 o 
  10   9   0       33.54       28.67      3.00 o 
  11   9   0       21.54       22.67      2.30 o 
  12   9   0        8.90        5.86      2.75 o 
  13   9   0       28.17       29.17      3.65 o 
   0  10   0       80.69       67.11      2.14 o 
   1  10   0       43.27       52.76      1.56 o 
   2  10   0      629.24      641.64      4.59 o 
   3  10   0      312.96      338.26      3.30 o 
   4  10   0        0.02        0.41      0.59 o 
   5  10   0       30.59       48.17      1.48 o 
   6  10   0        3.04        4.36      0.85 o 
   7  10   0      116.46      120.32      3.13 o 
   8  10   0        0.27        2.16      1.42 o 
   9  10   0        0.04       -1.36      1.38 o 
  10  10   0       28.83       27.68      2.54 o 
  11  10   0       43.43       33.92      2.77 o 
  12  10   0        8.74        8.61      2.75 o 
  13  10   0        2.86        4.61      2.79 o 
   1  11   0      934.25     1008.36      7.38 o 
   2  11   0     1003.73     1166.19      9.90 o 
   3  11   0      197.10      209.26      2.71 o 
   4  11   0       52.86       54.28      1.81 o 
   5  11   0      291.23      256.14      3.04 o 
   6  11   0      246.41      235.59      2.99 o 
   7  11   0        7.35        0.64      1.10 o 
   8  11   0      697.75      690.24      7.55 o 
   9  11   0        4.20        3.61      1.61 o 
  10  11   0        5.29        8.19      2.04 o 
  11  11   0        2.56        6.46      2.44 o 
  12  11   0       19.95       23.65      3.31 o 
  13  11   0        0.07        2.80      2.82 o 
   0  12   0     9656.22    10012.68     88.76 o 
   1  12   0      129.36      136.96      4.20 o 
   2  12   0       25.58       16.70      0.95 o 
   3  12   0       99.95       87.63      1.62 o 
   4  12   0      487.54      477.16      4.85 o 
   5  12   0      328.02      322.25      4.10 o 
   6  12   0      426.69      428.93      4.42 o 
   7  12   0      126.13      127.40      2.96 o 
   8  12   0      393.57      369.19      5.27 o 
   9  12   0        2.70        3.68      1.47 o 
  10  12   0        5.79        8.86      2.16 o 
  11  12   0       17.01       17.72      2.50 o 
  12  12   0        6.00        5.92      2.82 o 
   1  13   0      513.94      586.10      5.05 o 
   2  13   0     1181.69     1153.16      8.84 o 
   3  13   0      328.86      350.25      4.49 o 
   4  13   0        6.22       10.98      0.86 o 
   5  13   0      183.02      172.46      3.03 o 
   6  13   0       16.19       13.71      1.10 o 
   7  13   0       15.96       17.49      1.65 o 
   8  13   0        8.90       12.23      1.64 o 
   9  13   0      221.23      194.81      4.87 o 
  10  13   0       49.09       47.38      3.12 o 
  11  13   0        7.19       10.98      3.02 o 
  12  13   0       51.04       54.83      4.28 o 
   0  14   0     7105.31     7137.61     63.00 o 
   1  14   0        1.22        0.92      2.49 o 
   2  14   0       22.07       20.16      5.00 o 
   3  14   0       17.94       14.01      0.93 o 
   4  14   0        1.33        2.46      0.71 o 
   5  14   0       29.39       23.02      1.19 o 
   6  14   0       11.72       10.82      1.09 o 
   7  14   0      226.07      207.41      4.54 o 
   8  14   0      234.10      222.19      5.03 o 
   9  14   0        6.56        7.52      2.06 o 
  10  14   0       42.29       40.20      3.08 o 
  11  14   0       10.76       11.42      2.37 o 
  12  14   0        3.64        7.01      2.95 o 
   1  15   0       15.12       12.85      1.04 o 
   2  15   0      197.14      167.13      2.45 o 
   3  15   0       16.96       17.37      1.34 o 
   4  15   0       60.41       51.60      2.25 o 
   5  15   0       81.91       74.94      1.86 o 
   6  15   0       53.14       43.93      2.06 o 
   7  15   0       18.80       14.93      2.89 o 
   8  15   0        0.10        0.04      1.82 o 
   9  15   0       58.65       56.66      3.33 o 
  10  15   0        1.42        5.48      2.12 o 
  11  15   0       13.71       15.74      3.00 o 
  12  15   0        9.76        8.23      2.95 o 
   0  16   0      890.64      874.57     10.66 o 
   1  16   0      653.69      610.17      5.47 o 
   2  16   0       11.25       13.37      1.12 o 
   3  16   0      178.13      198.33      4.74 o 
   4  16   0      265.33      284.52      4.08 o 
   5  16   0       68.81       61.59      2.33 o 
   6  16   0       10.73        8.04      1.38 o 
   7  16   0        4.49        3.67      1.85 o 
   8  16   0      131.00      127.54      4.28 o 
   9  16   0      129.88      139.00      5.35 o 
  10  16   0       31.51       34.48      2.99 o 
  11  16   0        3.67        3.39      2.74 o 
  12  16   0       23.28       34.81      6.58 o 
   1  17   0      100.29      125.62      3.51 o 
   2  17   0       14.72       18.79      1.22 o 
   3  17   0      432.36      423.52      5.17 o 
   4  17   0       41.86       45.97      2.05 o 
   5  17   0        0.68        0.42      1.26 o 
   6  17   0       81.82       84.83      2.73 o 
   7  17   0      137.06      121.73      4.04 o 
   8  17   0        0.03        2.77      2.04 o 
   9  17   0       11.90       18.54      2.58 o 
  10  17   0       17.73       17.83      2.70 o 
  11  17   0        6.29       13.17      3.99 o 
   0  18   0     1325.96     1233.01     13.45 o 
   1  18   0      381.90      370.54      4.15 o 
   2  18   0      524.26      514.78      5.51 o 
   3  18   0       64.99       64.26      3.06 o 
   4  18   0      117.39      110.60      2.89 o 
   5  18   0       37.53       41.01      2.15 o 
   6  18   0       79.33       77.89      2.64 o 
   7  18   0       53.72       51.50      3.12 o 
   8  18   0        6.81        9.27      2.27 o 
   9  18   0      291.75      279.50      6.04 o 
  10  18   0        2.93        5.27      2.45 o 
  11  18   0       16.62       24.76      3.15 o 
   1  19   0      141.90      160.43      2.79 o 
   2  19   0       53.03       72.02      4.80 o 
   3  19   0      492.25      483.27      5.82 o 
   4  19   0      178.42      169.16      3.44 o 
   5  19   0        3.12        5.01      1.42 o 
   6  19   0       30.94       31.13      2.58 o 
   7  19   0      122.33      115.78      4.28 o 
   8  19   0        4.78        8.93      2.23 o 
   9  19   0        6.69        9.10      2.41 o 
  10  19   0       16.76       17.37      2.70 o 
  11  19   0        0.17        8.48      3.41 o 
   0  20   0       32.38       38.86      2.62 o 
   1  20   0       19.75       19.40      1.76 o 
   2  20   0      129.58      104.09      2.97 o 
   3  20   0      411.38      383.79      5.22 o 
   4  20   0       59.14       62.60      2.54 o 
   5  20   0        0.08        0.14      1.30 o 
   6  20   0      180.51      170.15      4.53 o 
   7  20   0       16.19       22.14      2.48 o 
   8  20   0      123.08      113.45      4.15 o 
   9  20   0        3.21        9.07      2.39 o 
  10  20   0        8.90       13.49      2.84 o 
   1  21   0      174.92      186.90      3.61 o 
   2  21   0       50.22       55.42      2.45 o 
   3  21   0      145.41      150.43      6.08 o 
   4  21   0        0.83       -0.04      1.43 o 
   5  21   0      157.50      148.00      3.51 o 
   6  21   0      108.83      117.21      4.08 o 
   7  21   0       10.89        9.83      2.29 o 
   8  21   0       15.42       19.69      3.37 o 
   9  21   0       25.62       38.24      3.23 o 
  10  21   0       18.87       27.95      3.16 o 
   0  22   0       90.99       80.42      5.99 o 
   1  22   0       44.43       52.22      2.89 o 
   2  22   0       43.34       44.75      2.30 o 
   3  22   0        8.20        9.29      1.61 o 
   4  22   0       44.70       41.12      2.32 o 
   5  22   0        6.34        8.23      1.70 o 
   6  22   0       43.14       42.29      3.03 o 
   7  22   0       45.57       46.05      3.23 o 
   8  22   0       45.55       45.40      3.28 o 
   9  22   0      127.62      131.85      4.87 o 
  10  22   0       26.39       27.19      3.42 o 
   1  23   0      483.48      462.13      7.98 o 
   2  23   0       81.66       86.48      4.32 o 
   3  23   0       77.95       75.25      3.89 o 
   4  23   0        5.49        6.97      1.65 o 
   5  23   0       10.25       11.09      1.78 o 
   6  23   0       12.11       13.28      2.33 o 
   7  23   0        3.56        6.61      2.28 o 
   8  23   0       28.44       32.77      3.12 o 
   9  23   0        8.05       14.26      2.66 o 
   0  24   0      867.72      812.32     24.49 o 
   1  24   0      176.33      209.62      5.70 o 
   2  24   0       11.24       17.24      1.90 o 
   3  24   0       88.84       99.00      3.60 o 
   4  24   0       22.41       24.48      2.11 o 
   5  24   0       24.56       32.44      2.32 o 
   6  24   0        3.95        8.77      2.32 o 
   7  24   0        9.97       12.19      2.60 o 
   8  24   0        3.92        7.17      2.45 o 
   9  24   0       65.16       60.69      3.91 o 
   1  25   0        9.58       21.01      2.33 o 
   2  25   0       66.30       74.58      4.81 o 
   3  25   0       30.16       29.62      3.23 o 
   4  25   0        7.14        8.00      1.73 o 
   5  25   0        2.70       -0.67      2.37 o 
   6  25   0      146.45      137.39      8.03 o 
   7  25   0       77.81       83.86      4.08 o 
   8  25   0        2.18        8.07      2.44 o 
   0  26   0       81.94       91.01      4.93 o 
   1  26   0       71.41       84.83      4.18 o 
   2  26   0      195.21      179.38      4.56 o 
   3  26   0      130.00      128.55      3.67 o 
   4  26   0        0.25        4.52      1.70 o 
   5  26   0      306.45      298.58      6.24 o 
   6  26   0      180.01      190.04      5.20 o 
   7  26   0        8.64       14.70      4.95 o 
   8  26   0       36.87       35.26      3.28 o 
   1  27   0       21.84       28.41      2.65 o 
   2  27   0        6.62       20.97      3.79 o 
   3  27   0        0.01        6.32      2.41 o 
   4  27   0       25.38       28.48      2.36 o 
   5  27   0        0.19        3.23      4.22 o 
   6  27   0        0.00        2.80      3.35 o 
   7  27   0       23.72       28.57      3.70 o 
   0  28   0       38.14       44.16      6.00 o 
   1  28   0       37.32       43.54      2.99 o 
   2  28   0        1.66        3.04      2.03 o 
   3  28   0        3.54        1.53      2.50 o 
   4  28   0        0.00        2.94      2.13 o 
   5  28   0        0.05        4.67      3.14 o 
   6  28   0        9.43       15.76      3.01 o 
   1  29   0       69.02       77.04      3.66 o 
   2  29   0        1.95        6.98      3.13 o 
   3  29   0        1.76        5.99      2.60 o 
   4  29   0       52.14       58.63      4.29 o 
   5  29   0       51.40       59.14      4.55 o 
   6  29   0       13.51       21.97      5.24 o 
   0  30   0       86.52       96.49     12.00 o 
   1  30   0      129.30      163.55      8.18 o 
   2  30   0       10.42       17.07      2.51 o 
   3  30   0       33.49       38.45      3.11 o 
   4  30   0        0.03        0.72      2.68 o 
   5  30   0        2.80        5.99      3.06 o 
   1  31   0        2.98       19.86      3.13 o 
   2  31   0       22.67       29.52      2.93 o 
   3  31   0        0.03        6.43      2.27 o 
   4  31   0        1.86        6.82      4.12 o 
   0  32   0       31.72       36.57      4.46 o 
   1  32   0        2.34        9.22      2.89 o 
   2  32   0       23.76       30.14      2.98 o 
 -13   1   1       30.85       35.18      3.07 o 
 -12   1   1        0.11        2.05      2.08 o 
 -11   1   1       89.81       88.72      4.47 o 
 -10   1   1       69.21       62.87      2.74 o 
  -9   1   1        1.12        0.66      1.24 o 
  -8   1   1       81.08       81.30      2.41 o 
  -7   1   1        8.05       12.16      1.16 o 
  -6   1   1      194.09      197.84      2.65 o 
  -5   1   1      313.76      354.53      3.46 o 
  -4   1   1     1114.15     1168.25      8.15 o 
  -3   1   1     2210.89     2141.92     13.77 o 
  -2   1   1     3794.11     3803.76     23.50 o 
  -1   1   1       64.35       54.66      0.58 o 
   0   1   1       44.15       44.41      0.43 o 
   1   1   1      518.96      495.78      3.18 o 
   2   1   1     8179.55     8198.47     50.58 o 
   3   1   1      998.51     1026.39      6.44 o 
   4   1   1      772.46      769.40      5.17 o 
   5   1   1        6.25        4.78      0.61 o 
   6   1   1        0.43        6.31      0.92 o 
   7   1   1      152.84      153.19      2.61 o 
   8   1   1        5.68       16.58      1.94 o 
   9   1   1      301.64      290.92      5.36 o 
  10   1   1      190.00      180.35      4.61 o 
  11   1   1        5.63        8.25      2.04 o 
  12   1   1        0.32        1.76      2.08 o 
  13   1   1        6.22        6.45      2.32 o 
 -13   2   1        9.98       13.85      2.50 o 
 -12   2   1      101.01      105.12      4.10 o 
 -11   2   1      149.22      146.67      4.31 o 
 -10   2   1      125.97      124.96      3.44 o 
  -9   2   1       62.28       62.08      2.28 o 
  -8   2   1        9.58        5.52      1.16 o 
  -7   2   1        0.21        0.69      0.90 o 
  -6   2   1      127.14      126.75      2.15 o 
  -5   2   1     3022.24     3343.86     21.56 o 
  -4   2   1     4373.51     4550.08     31.25 o 
  -3   2   1     1383.87     1401.49      9.35 o 
  -2   2   1     2547.80     2634.77     16.51 o 
  -1   2   1      513.03      528.29      3.14 o 
   0   2   1        3.87        2.97      0.27 o 
   1   2   1     1327.14     1249.54      7.97 o 
   2   2   1      393.13      384.71      2.70 o 
   3   2   1      298.15      315.65      7.24 o 
   4   2   1     1700.59     1762.32     13.10 o 
   5   2   1      202.64      208.53      2.33 o 
   6   2   1      624.48      637.43      5.24 o 
   7   2   1      436.64      407.50      3.93 o 
   8   2   1     2868.66     2696.34     20.63 o 
   9   2   1      228.52      210.51      7.23 o 
  10   2   1       39.63       42.41      3.37 o 
  11   2   1       17.95       21.90      2.45 o 
  12   2   1        0.17        0.52      2.03 o 
  13   2   1        1.33        4.68      2.26 o 
 -13   3   1       48.09       55.38      3.57 o 
 -12   3   1        3.03       10.02      2.19 o 
 -11   3   1       30.87       23.97      3.32 o 
 -10   3   1      349.07      340.90      5.19 o 
  -9   3   1      127.95      127.52      2.85 o 
  -8   3   1       43.75       42.25      1.79 o 
  -7   3   1       15.44       14.55      1.13 o 
  -6   3   1      895.82      960.56      7.42 o 
  -5   3   1     1162.97     1148.78      8.36 o 
  -4   3   1     5631.35     5793.05     36.09 o 
  -3   3   1     1094.35     1125.62      7.72 o 
  -2   3   1     2859.53     2816.36     16.36 o 
  -1   3   1    23937.80    24092.42    127.58 o 
   0   3   1    18943.25    19320.03    109.61 o 
   1   3   1      380.48      340.91      2.40 o 
   2   3   1     3796.40     4015.02     22.93 o 
   3   3   1      105.88      120.07      1.84 o 
   4   3   1     1088.80     1181.57      9.31 o 
   5   3   1      455.98      457.44      6.62 o 
   6   3   1      704.34      647.17      6.27 o 
   7   3   1     1328.34     1294.84     10.96 o 
   8   3   1      209.26      246.95      4.11 o 
   9   3   1      689.57      669.44     10.66 o 
  10   3   1        5.16        3.92      1.79 o 
  11   3   1       76.37       78.05      3.49 o 
  12   3   1        0.54       -0.20      1.97 o 
  13   3   1        5.95        6.75      2.36 o 
 -13   4   1       38.37       42.68      3.46 o 
 -12   4   1       64.42       67.00      3.52 o 
 -11   4   1        0.96        1.83      1.74 o 
 -10   4   1       75.16       75.63      3.03 o 
  -9   4   1       36.17       28.79      2.05 o 
  -8   4   1      132.00      117.62      3.28 o 
  -7   4   1      152.26      146.49      3.93 o 
  -6   4   1        0.19        1.67      0.84 o 
  -5   4   1      153.73      216.82      3.25 o 
  -4   4   1      116.24      135.31      2.78 o 
  -3   4   1     6797.97     6913.13     42.90 o 
  -2   4   1     6717.05     6760.94     51.99 o 
  -1   4   1      300.82      316.61      2.25 o 
   0   4   1    23915.50    23164.63    125.16 o 
   1   4   1     1909.59     1967.20     12.48 o 
   2   4   1      899.20      865.76      5.50 o 
   3   4   1      570.91      531.31      5.29 o 
   4   4   1      124.42      164.14      2.78 o 
   5   4   1      104.38      102.74      2.18 o 
   6   4   1      371.09      349.73      4.39 o 
   7   4   1        0.67        3.11      1.15 o 
   8   4   1     3604.16     3380.06     37.77 o 
   9   4   1       62.74       69.84      4.95 o 
  10   4   1        7.90        6.75      1.97 o 
  11   4   1        3.07        5.63      2.03 o 
  12   4   1        2.32        2.87      2.12 o 
  13   4   1        0.46        0.32      2.16 o 
 -13   5   1       36.64       47.49      3.40 o 
 -12   5   1       28.40       33.40      2.90 o 
 -11   5   1       26.57       24.26      2.49 o 
 -10   5   1       12.47       11.75      1.84 o 
  -9   5   1      228.81      206.01      3.99 o 
  -8   5   1      107.96      120.53      5.82 o 
  -7   5   1       73.71       71.53      1.85 o 
  -6   5   1     1180.41     1151.52      8.66 o 
  -5   5   1       12.84       20.45      1.05 o 
  -4   5   1      667.23      725.20      5.60 o 
  -3   5   1     2881.26     2973.52     18.93 o 
  -2   5   1     9869.47     9906.13     57.14 o 
  -1   5   1      501.33      549.52      3.97 o 
   0   5   1      905.48      895.46      6.11 o 
   1   5   1      226.93      275.89      2.62 o 
   2   5   1      507.54      517.96      4.27 o 
   3   5   1      681.70      637.75      4.36 o 
   4   5   1      558.23      568.07      5.41 o 
   5   5   1      126.43      123.38      2.31 o 
   6   5   1       95.62       82.40      2.18 o 
   7   5   1       50.45       40.94      1.86 o 
   8   5   1       27.24       31.51      2.44 o 
   9   5   1      668.16      608.46      6.95 o 
  10   5   1       85.46       80.43      3.48 o 
  11   5   1       15.33       15.98      2.27 o 
  12   5   1       11.58       11.62      2.37 o 
  13   5   1       29.16       31.38      3.18 o 
 -13   6   1        9.68        9.94      2.82 o 
 -12   6   1        7.27        8.31      2.16 o 
 -11   6   1       24.31       25.14      2.23 o 
 -10   6   1       18.64       18.46      1.91 o 
  -9   6   1       72.72       62.55      2.62 o 
  -8   6   1       25.18       30.22      1.65 o 
  -7   6   1      602.82      594.51      5.46 o 
  -6   6   1      973.40     1004.71      7.82 o 
  -5   6   1     1473.44     1538.36     10.82 o 
  -4   6   1     1779.01     1711.82     11.64 o 
  -3   6   1     2857.41     2987.19     19.09 o 
  -2   6   1       33.40       35.32      1.25 o 
  -1   6   1      274.73      245.17      2.88 o 
   0   6   1     3310.18     3319.65     20.70 o 
   1   6   1     6796.56     6708.48     42.05 o 
   2   6   1      253.19      221.61      2.26 o 
   3   6   1       40.36       52.90      1.17 o 
   4   6   1      618.65      654.30      5.98 o 
   5   6   1      391.51      422.51      4.61 o 
   6   6   1       44.87       57.23      2.03 o 
   7   6   1      262.88      251.41      3.79 o 
   8   6   1       28.43       21.50      1.77 o 
   9   6   1      183.48      193.42      3.85 o 
  10   6   1        3.60        5.39      1.48 o 
  11   6   1        0.16       -1.16      1.76 o 
  12   6   1       49.89       49.47      3.30 o 
  13   6   1       15.82       16.10      3.62 o 
 -13   7   1        0.50        1.22      2.69 o 
 -12   7   1       39.12       44.80      3.10 o 
 -11   7   1        0.02       -0.27      1.87 o 
 -10   7   1       38.69       33.85      2.68 o 
  -9   7   1      218.09      207.10      4.01 o 
  -8   7   1      505.32      498.71      5.09 o 
  -7   7   1       35.74       36.14      1.56 o 
  -6   7   1       32.48       32.14      1.42 o 
  -5   7   1      643.03      657.38      5.50 o 
  -4   7   1      258.57      277.70      2.92 o 
  -3   7   1      240.61      266.03      2.87 o 
  -2   7   1      430.79      422.57      4.31 o 
  -1   7   1      246.28      267.32      2.16 o 
   0   7   1     2218.58     2306.51     14.73 o 
   1   7   1        3.32        6.99      0.62 o 
   2   7   1     1008.69      924.52      6.61 o 
   3   7   1      789.83      797.64      6.00 o 
   4   7   1      515.29      531.41      5.20 o 
   5   7   1      244.71      302.69      3.83 o 
   6   7   1       19.56       17.38      1.41 o 
   7   7   1      170.14      155.39      3.14 o 
   8   7   1        0.37        4.72      1.49 o 
   9   7   1        8.25        7.84      1.52 o 
  10   7   1        0.08        2.59      1.79 o 
  11   7   1        7.12        7.72      2.11 o 
  12   7   1        4.35        6.31      2.27 o 
  13   7   1        0.18        0.79      2.32 o 
 -13   8   1       18.07       15.38      3.27 o 
 -12   8   1       68.07       73.37      4.55 o 
 -11   8   1        0.85        2.41      1.66 o 
 -10   8   1       36.73       36.15      2.34 o 
  -9   8   1      460.63      429.91      5.76 o 
  -8   8   1      985.95      867.53      8.87 o 
  -7   8   1       26.68       26.44      1.51 o 
  -6   8   1     1425.04     1408.33     10.36 o 
  -5   8   1       40.86       35.52      1.44 o 
  -4   8   1       21.08       19.53      1.27 o 
  -3   8   1      415.14      446.08      3.78 o 
  -2   8   1       56.86       59.39      2.51 o 
  -1   8   1     4929.70     5029.79     28.94 o 
   0   8   1      122.16      123.46      2.71 o 
   1   8   1     3745.69     4036.74     25.30 o 
   2   8   1       13.53        8.22      0.72 o 
   3   8   1       16.07       11.22      0.79 o 
   4   8   1      449.85      460.32      3.60 o 
   5   8   1       66.58       68.59      1.96 o 
   6   8   1        2.26        2.90      1.02 o 
   7   8   1      173.47      164.97      3.70 o 
   8   8   1      705.80      656.14      7.84 o 
   9   8   1       26.60       31.80      2.15 o 
  10   8   1        2.89        6.59      2.48 o 
  11   8   1        0.63       -0.67      1.79 o 
  12   8   1        0.82        0.15      2.10 o 
  13   8   1       15.05       21.91      3.51 o 
 -13   9   1        3.25        7.90      2.95 o 
 -12   9   1       87.25       90.52      6.79 o 
 -11   9   1       76.13       62.36      3.54 o 
 -10   9   1        0.35        3.59      1.59 o 
  -9   9   1      538.54      505.03     10.61 o 
  -8   9   1      283.80      279.96      4.46 o 
  -7   9   1       99.04      111.48      2.63 o 
  -6   9   1      581.57      572.30      5.25 o 
  -5   9   1     1011.81      990.63      7.65 o 
  -4   9   1     3349.00     3411.34     22.09 o 
  -3   9   1      171.27      195.17      2.74 o 
  -2   9   1     1744.23     1791.36     13.21 o 
  -1   9   1       11.17       23.58      0.82 o 
   0   9   1     1627.75     1689.85     11.26 o 
   1   9   1       15.72       32.02      1.12 o 
   2   9   1      670.19      673.67      5.30 o 
   3   9   1     1455.05     1531.17     10.61 o 
   4   9   1      829.84      781.11      6.14 o 
   5   9   1      113.58      103.81      2.29 o 
   6   9   1     1111.12     1065.60      9.52 o 
   7   9   1       34.02       32.45      1.89 o 
   8   9   1      568.21      527.45      6.34 o 
   9   9   1      483.89      443.52      7.17 o 
  10   9   1       11.28       11.11      1.99 o 
  11   9   1       23.24       24.78      2.64 o 
  12   9   1        0.32        0.00      2.50 o 
  13   9   1        8.66        8.00      3.07 o 
 -13  10   1        1.48        2.40      2.75 o 
 -12  10   1       20.27       20.31      3.26 o 
 -11  10   1       72.70       61.73      3.54 o 
 -10  10   1        1.92        2.96      1.62 o 
  -9  10   1      286.47      281.46      4.74 o 
  -8  10   1       14.32       14.77      1.69 o 
  -7  10   1       84.76       83.25      2.06 o 
  -6  10   1      424.23      410.22      4.20 o 
  -5  10   1        5.24        7.00      0.84 o 
  -4  10   1       79.41       85.70      1.59 o 
  -3  10   1      522.17      492.39      4.89 o 
  -2  10   1      186.76      172.43      2.78 o 
  -1  10   1       33.79       41.97      1.38 o 
   0  10   1     6502.48     6932.47     43.36 o 
   1  10   1     2362.96     2445.45     15.98 o 
   2  10   1      341.00      303.72      3.09 o 
   3  10   1      639.89      703.41      5.67 o 
   4  10   1        0.01        1.03      0.63 o 
   5  10   1       13.07       10.85      0.76 o 
   6  10   1        0.95        9.23      1.31 o 
   7  10   1       72.49       52.39      2.27 o 
   8  10   1      687.62      600.16      6.97 o 
   9  10   1       27.35       30.69      2.17 o 
  10  10   1        1.22        2.09      1.96 o 
  11  10   1       16.40       15.84      2.33 o 
  12  10   1        4.14        0.76      2.49 o 
 -13  11   1       10.58       11.44      3.27 o 
 -12  11   1       22.27       29.89      3.59 o 
 -11  11   1        0.09        3.01      2.24 o 
 -10  11   1       88.25       77.37      3.57 o 
  -9  11   1        3.60        5.58      1.59 o 
  -8  11   1       15.76       13.19      1.57 o 
  -7  11   1       16.29       15.02      1.26 o 
  -6  11   1       47.55       53.72      1.62 o 
  -5  11   1       81.90       87.14      1.72 o 
  -4  11   1        0.99        1.46      0.97 o 
  -3  11   1      401.19      358.82      4.11 o 
  -2  11   1      314.73      349.90      6.10 o 
  -1  11   1     1138.01     1160.02     12.38 o 
   0  11   1      787.49      867.42     10.26 o 
   1  11   1     3107.00     3372.02     21.64 o 
   2  11   1     2479.11     2465.89     16.32 o 
   3  11   1       70.82       99.23      2.12 o 
   4  11   1      162.03      179.37      2.43 o 
   5  11   1        2.19       -0.14      0.69 o 
   6  11   1       69.89       71.62      2.37 o 
   7  11   1      633.51      606.96      6.78 o 
   8  11   1        9.63       11.87      1.68 o 
   9  11   1      531.92      472.44      6.28 o 
  10  11   1       26.13       24.39      2.05 o 
  11  11   1       39.24       39.48      3.65 o 
  12  11   1        4.26        4.61      2.68 o 
 -12  12   1       51.31       49.98      4.10 o 
 -11  12   1      113.41       98.12      4.17 o 
 -10  12   1       41.88       38.00      2.95 o 
  -9  12   1       92.80       83.43      3.60 o 
  -8  12   1      358.92      317.37      4.98 o 
  -7  12   1      113.08      111.99      2.32 o 
  -6  12   1       38.81       34.67      1.43 o 
  -5  12   1        0.14        0.15      0.56 o 
  -4  12   1      214.72      192.81      3.28 o 
  -3  12   1      558.09      535.32      5.36 o 
  -2  12   1      389.24      410.95      4.45 o 
  -1  12   1      228.18      238.52      3.19 o 
   0  12   1       13.99       11.19      1.29 o 
   1  12   1      727.79      814.54      6.94 o 
   2  12   1      997.38     1052.56      8.58 o 
   3  12   1     1288.44     1271.15      9.37 o 
   4  12   1       16.22        9.28      0.93 o 
   5  12   1       74.99       81.61      1.83 o 
   6  12   1      267.11      260.27      3.96 o 
   7  12   1      736.61      677.26      9.17 o 
   8  12   1       94.13       81.02      3.34 o 
   9  12   1       19.59       25.32      2.97 o 
  10  12   1        1.17        3.15      1.86 o 
  11  12   1       17.04       26.30      3.51 o 
  12  12   1       11.94        7.22      2.89 o 
 -12  13   1        4.45        5.01      2.43 o 
 -11  13   1       28.58       29.32      2.99 o 
 -10  13   1        6.03       10.16      2.41 o 
  -9  13   1       48.69       49.61      3.15 o 
  -8  13   1       20.29       21.22      2.36 o 
  -7  13   1       29.74       24.84      1.73 o 
  -6  13   1        2.28        4.63      0.92 o 
  -5  13   1      405.00      402.35      4.96 o 
  -4  13   1      109.62      108.27      2.52 o 
  -3  13   1      410.95      445.88      4.91 o 
  -2  13   1     1245.59     1299.77     10.54 o 
  -1  13   1        8.35       19.94      1.03 o 
   0  13   1      224.70      250.94      2.88 o 
   1  13   1      148.05      136.56      2.13 o 
   2  13   1        4.52        5.16      0.98 o 
   3  13   1       21.67       17.80      1.21 o 
   4  13   1      123.27      104.49      2.07 o 
   5  13   1       10.31       11.19      1.03 o 
   6  13   1      411.38      402.82      5.19 o 
   7  13   1        0.04        2.12      1.33 o 
   8  13   1      162.77      157.19      3.60 o 
   9  13   1      108.42      108.87      3.82 o 
  10  13   1       32.83       35.30      3.46 o 
  11  13   1        2.58        9.44      4.70 o 
  12  13   1        4.04        8.45      3.01 o 
 -12  14   1       26.29       33.06      3.17 o 
 -11  14   1       36.93       34.90      3.25 o 
 -10  14   1       87.47       84.86      3.85 o 
  -9  14   1      435.66      442.43      7.37 o 
  -8  14   1      182.12      161.86      4.37 o 
  -7  14   1        0.52        0.49      1.31 o 
  -6  14   1      502.85      484.52      5.77 o 
  -5  14   1      195.27      167.64      3.31 o 
  -4  14   1        7.59        6.03      1.19 o 
  -3  14   1        1.81        6.66      1.16 o 
  -2  14   1      576.39      663.35      6.43 o 
  -1  14   1      740.84      740.47      6.02 o 
   0  14   1       74.84       81.77      1.84 o 
   1  14   1       13.57       19.90      1.43 o 
   2  14   1      225.36      202.39      2.71 o 
   3  14   1        5.94        7.16      1.32 o 
   4  14   1       27.78       26.70      1.31 o 
   5  14   1       10.69        7.84      1.02 o 
   6  14   1       85.28       80.59      2.64 o 
   7  14   1      104.27      103.69      3.48 o 
   8  14   1      188.92      172.67      4.70 o 
   9  14   1       41.57       41.76      2.93 o 
  10  14   1        4.46        3.10      2.03 o 
  11  14   1       11.85       19.35      4.34 o 
  12  14   1       62.51       64.90      6.93 o 
 -12  15   1        0.45        4.96      2.45 o 
 -11  15   1        4.44        7.34      2.31 o 
 -10  15   1       25.52       24.76      2.83 o 
  -9  15   1       84.06       89.17      3.83 o 
  -8  15   1        3.15        7.47      2.12 o 
  -7  15   1      488.93      449.71      7.41 o 
  -6  15   1       40.00       44.62      2.27 o 
  -5  15   1        0.15        2.54      1.26 o 
  -4  15   1       96.73      105.28      3.04 o 
  -3  15   1       35.89       31.36      1.70 o 
  -2  15   1      991.62     1026.09     10.43 o 
  -1  15   1      426.51      448.16      4.34 o 
   0  15   1     1478.86     1494.85     10.80 o 
   1  15   1        5.98        3.67      0.90 o 
   2  15   1      155.72      141.66      3.35 o 
   3  15   1       84.15       92.49      2.00 o 
   4  15   1      370.94      372.85      4.07 o 
   5  15   1      136.36      132.39      2.46 o 
   6  15   1       72.77       68.83      2.58 o 
   7  15   1      563.84      547.79      6.63 o 
   8  15   1        5.03        9.69      2.04 o 
   9  15   1      262.41      232.79      5.20 o 
  10  15   1        0.02        2.16      2.31 o 
  11  15   1       31.75       33.80      3.65 o 
  12  15   1       16.25       18.51      3.26 o 
 -12  16   1        4.91       12.48      2.70 o 
 -11  16   1       27.58       26.46      2.95 o 
 -10  16   1       34.44       34.27      3.42 o 
  -9  16   1      250.02      240.52      5.66 o 
  -8  16   1      146.54      131.33      4.26 o 
  -7  16   1       24.01       29.66      2.70 o 
  -6  16   1      293.86      276.95      4.38 o 
  -5  16   1      831.40      845.82      8.41 o 
  -4  16   1       37.74       46.42      2.07 o 
  -3  16   1      587.28      563.41      6.08 o 
  -2  16   1        2.82        6.44      1.37 o 
  -1  16   1       34.34       29.24      2.07 o 
   0  16   1      163.34      204.89      4.13 o 
   1  16   1      100.85      110.02      2.26 o 
   2  16   1        2.48        5.31      0.98 o 
   3  16   1       58.98       61.93      1.87 o 
   4  16   1      211.58      198.83      2.92 o 
   5  16   1       18.40       16.02      1.26 o 
   6  16   1       45.03       41.01      2.10 o 
   7  16   1      121.21      125.98      3.94 o 
   8  16   1      291.15      258.49      5.45 o 
   9  16   1        4.44        8.77      2.12 o 
  10  16   1        2.94        6.63      2.36 o 
  11  16   1       13.31       23.17      2.66 o 
 -11  17   1       14.36       17.24      2.86 o 
 -10  17   1       53.91       52.48      3.66 o 
  -9  17   1       25.61       27.41      2.89 o 
  -8  17   1       17.68       21.62      2.59 o 
  -7  17   1      167.85      157.35      4.49 o 
  -6  17   1       93.32       98.25      3.06 o 
  -5  17   1      101.51       97.88      2.98 o 
  -4  17   1      698.64      669.10      7.09 o 
  -3  17   1       76.82       79.52      3.98 o 
  -2  17   1        2.39        2.40      1.11 o 
  -1  17   1       19.95       19.91      1.26 o 
   0  17   1       94.10       99.95      2.19 o 
   1  17   1      225.01      244.40      3.92 o 
   2  17   1       26.18       19.43      1.35 o 
   3  17   1        5.94       14.50      1.19 o 
   4  17   1       59.53       72.25      2.00 o 
   5  17   1       28.88       23.72      1.75 o 
   6  17   1        0.61        1.80      1.74 o 
   7  17   1      103.47       94.81      3.68 o 
   8  17   1       18.32       16.95      2.32 o 
   9  17   1      126.86      125.18      4.26 o 
  10  17   1        0.45        2.52      2.75 o 
  11  17   1        0.25        6.98      3.41 o 
 -11  18   1        0.01        4.37      2.45 o 
 -10  18   1      129.15      128.70      4.75 o 
  -9  18   1       43.08       40.72      3.22 o 
  -8  18   1       66.33       62.59      4.84 o 
  -7  18   1      280.87      251.61      5.48 o 
  -6  18   1       87.31       83.66      2.88 o 
  -5  18   1        0.25        2.15      1.56 o 
  -4  18   1     1208.92     1154.73     10.57 o 
  -3  18   1      570.99      539.60      6.22 o 
  -2  18   1      225.44      214.64      3.68 o 
  -1  18   1       18.10       16.40      1.12 o 
   0  18   1      171.36      189.04      2.93 o 
   1  18   1      306.67      302.82      3.73 o 
   2  18   1        3.55        0.30      1.03 o 
   3  18   1       13.76       10.35      1.45 o 
   4  18   1      404.58      369.68      4.23 o 
   5  18   1      139.98      148.21      3.20 o 
   6  18   1        0.16       -1.58      1.58 o 
   7  18   1        0.87        2.57      1.86 o 
   8  18   1        0.26       -1.38      1.91 o 
   9  18   1       12.30       14.26      2.49 o 
  10  18   1        6.88       11.27      2.98 o 
  11  18   1        2.94        4.30      2.82 o 
 -11  19   1        1.91        3.50      2.46 o 
 -10  19   1      100.07      101.21      5.20 o 
  -9  19   1      151.33      152.16      5.78 o 
  -8  19   1      136.15      132.70      4.55 o 
  -7  19   1        1.24        2.60      2.09 o 
  -6  19   1      124.93      113.56      3.35 o 
  -5  19   1       58.35       64.64      2.62 o 
  -4  19   1      344.93      325.78      5.65 o 
  -3  19   1       84.41       82.91      4.67 o 
  -2  19   1      342.60      316.76      4.69 o 
  -1  19   1       31.81       33.10      1.57 o 
   0  19   1      664.88      636.68      5.96 o 
   1  19   1        3.55        6.44      1.35 o 
   2  19   1        2.34        2.90      1.24 o 
   3  19   1      205.28      173.24      2.92 o 
   4  19   1        0.04        1.39      1.38 o 
   5  19   1      103.85      112.60      2.86 o 
   6  19   1       17.85       15.58      2.24 o 
   7  19   1       36.71       41.75      2.87 o 
   8  19   1        0.12        1.08      1.87 o 
   9  19   1        1.14       -0.19      2.50 o 
  10  19   1       13.68       22.13      2.83 o 
  11  19   1       38.79       38.33      5.06 o 
 -10  20   1       30.19       44.06      3.53 o 
  -9  20   1       44.79       44.95      4.09 o 
  -8  20   1        0.70        3.94      3.46 o 
  -7  20   1       26.25       24.85      2.69 o 
  -6  20   1       80.36       97.08      3.21 o 
  -5  20   1      236.59      219.91      4.21 o 
  -4  20   1        0.41       -0.28      1.40 o 
  -3  20   1       14.47       11.69      1.69 o 
  -2  20   1      595.54      591.33      6.75 o 
  -1  20   1     2010.39     1938.72     14.09 o 
   0  20   1     1176.82     1207.52      9.63 o 
   1  20   1       30.47       33.12      2.33 o 
   2  20   1      207.46      199.09      3.23 o 
   3  20   1        1.98        2.95      1.38 o 
   4  20   1      178.65      167.60      3.48 o 
   5  20   1        0.42        1.47      1.26 o 
   6  20   1       84.29       81.10      4.41 o 
   7  20   1      266.75      246.31      5.41 o 
   8  20   1       83.03       84.58      3.91 o 
   9  20   1       11.59       17.34      2.56 o 
  10  20   1        7.53       14.07      2.57 o 
 -10  21   1       90.00       92.82      4.81 o 
  -9  21   1       96.36      101.65      5.82 o 
  -8  21   1       13.99       16.30      2.51 o 
  -7  21   1        0.78        2.12      2.04 o 
  -6  21   1       69.10       69.20      2.94 o 
  -5  21   1       36.10       35.24      2.56 o 
  -4  21   1       24.43       21.26      1.94 o 
  -3  21   1        4.19        3.76      1.60 o 
  -2  21   1      279.72      285.44      4.58 o 
  -1  21   1     1091.73     1135.24     14.75 o 
   0  21   1       87.29      132.18      5.52 o 
   1  21   1       67.14       68.86      3.15 o 
   2  21   1       92.12       88.24      2.74 o 
   3  21   1       64.53       57.50      2.54 o 
   4  21   1        2.39        0.60      1.65 o 
   5  21   1      247.84      229.55      4.23 o 
   6  21   1       20.06       22.91      2.50 o 
   7  21   1      112.29      123.52      4.60 o 
   8  21   1        3.41        7.41      2.23 o 
   9  21   1        5.41        4.40      2.81 o 
  10  21   1        1.97        3.46      2.86 o 
 -10  22   1       58.76       64.66      4.04 o 
  -9  22   1        0.58        2.21      2.35 o 
  -8  22   1        8.96       10.26      2.49 o 
  -7  22   1       56.48       47.99      3.32 o 
  -6  22   1       19.44       16.76      2.42 o 
  -5  22   1        1.68        4.47      1.71 o 
  -4  22   1      255.01      253.61      4.51 o 
  -3  22   1      330.65      321.07      5.06 o 
  -2  22   1        9.74       17.01      1.86 o 
  -1  22   1       74.36      130.27      3.74 o 
   0  22   1       42.64       48.90      2.42 o 
   1  22   1        0.87        3.00      1.35 o 
   2  22   1      442.11      422.26      6.33 o 
   3  22   1      112.64      111.47      3.10 o 
   4  22   1        1.02        1.61      1.43 o 
   5  22   1      163.97      157.68      4.24 o 
   6  22   1      311.75      293.49      5.94 o 
   7  22   1      122.01      122.26      4.33 o 
   8  22   1        7.42        9.68      2.35 o 
   9  22   1       53.81       59.51      3.69 o 
  -9  23   1        6.90        3.78      2.93 o 
  -8  23   1        5.20        5.62      2.39 o 
  -7  23   1       79.68       77.37      3.90 o 
  -6  23   1       97.95       99.47      4.04 o 
  -5  23   1       24.81       27.28      2.21 o 
  -4  23   1       34.20       40.66      2.41 o 
  -3  23   1       13.48       21.28      2.01 o 
  -2  23   1       88.10       79.47      3.00 o 
  -1  23   1        0.33        2.08      1.56 o 
   0  23   1       39.95       46.75      2.49 o 
   1  23   1      570.20      547.68      6.74 o 
   2  23   1      730.73      721.28      7.90 o 
   3  23   1      128.77      129.74      6.22 o 
   4  23   1        2.52        6.40      1.48 o 
   5  23   1        1.48        4.29      1.96 o 
   6  23   1        0.57        3.54      3.66 o 
   7  23   1       42.60       47.54      3.19 o 
   8  23   1       39.36       38.08      3.19 o 
   9  23   1       36.53       36.28      3.20 o 
  -9  24   1        1.81        2.26      2.49 o 
  -8  24   1        3.54        3.67      2.84 o 
  -7  24   1       65.37       74.92      3.94 o 
  -6  24   1       46.86       52.91      3.70 o 
  -5  24   1       65.87       60.95      2.91 o 
  -4  24   1        3.33        5.44      1.71 o 
  -3  24   1        0.00        1.65      1.59 o 
  -2  24   1       33.92       33.46      2.27 o 
  -1  24   1       42.74       49.49      2.52 o 
   0  24   1       28.64       29.60      2.50 o 
   1  24   1      179.29      201.98      4.75 o 
   2  24   1       52.84      104.02      6.54 o 
   3  24   1       10.62       17.98      1.86 o 
   4  24   1       18.60       24.68      2.06 o 
   5  24   1       29.06       32.35      2.70 o 
   6  24   1       21.12       25.36      2.89 o 
   7  24   1        0.24        4.36      2.23 o 
   8  24   1       13.19       18.97      2.70 o 
   9  24   1       50.44       53.51      3.70 o 
  -8  25   1        4.49        5.62      2.47 o 
  -7  25   1       39.85       42.04      3.41 o 
  -6  25   1       13.45       14.07      2.50 o 
  -5  25   1       18.54       15.36      2.07 o 
  -4  25   1        3.36        3.75      1.74 o 
  -3  25   1       43.21       47.49      2.61 o 
  -2  25   1       10.35       12.57      2.66 o 
  -1  25   1       15.05       18.33      1.96 o 
   0  25   1        8.24       10.19      2.10 o 
   1  25   1       35.04       39.82      2.79 o 
   2  25   1        2.72        3.19      2.50 o 
   3  25   1      123.84      119.16      3.33 o 
   4  25   1       97.90      108.31      3.25 o 
   5  25   1       14.22       18.39      2.42 o 
   6  25   1        0.40        0.95      1.99 o 
   7  25   1       24.63       23.07      2.73 o 
   8  25   1       36.67       40.97      3.37 o 
  -8  26   1       16.43       19.15      3.60 o 
  -7  26   1        8.72       10.46      2.55 o 
  -6  26   1        3.71        6.27      2.32 o 
  -5  26   1       33.75       35.76      2.61 o 
  -4  26   1        2.99        4.71      1.81 o 
  -3  26   1        8.41       15.10      2.03 o 
  -2  26   1       71.87       77.91      4.52 o 
  -1  26   1      225.85      220.03      5.02 o 
   0  26   1        0.15        2.17      1.90 o 
   1  26   1      166.94      146.69      4.91 o 
   2  26   1        9.12       15.00      2.74 o 
   3  26   1       19.81       21.50      2.35 o 
   4  26   1        5.58       10.10      1.80 o 
   5  26   1       14.38       18.63      3.22 o 
   6  26   1       25.89       31.57      3.70 o 
   7  26   1       17.31       14.60      2.56 o 
   8  26   1       22.77       25.84      3.50 o 
  -7  27   1       56.71       58.84      7.89 o 
  -6  27   1        0.06        3.72      2.31 o 
  -5  27   1        3.71        9.74      2.72 o 
  -4  27   1        5.32        6.99      2.13 o 
  -3  27   1       68.93       76.15      6.81 o 
  -2  27   1        0.48        3.22      1.99 o 
  -1  27   1       72.07       93.02      4.33 o 
   0  27   1        0.03        0.08      1.83 o 
   1  27   1        7.54       19.33      2.41 o 
   2  27   1       29.86       38.43      2.83 o 
   3  27   1        6.31       10.29      2.11 o 
   4  27   1       28.84       25.22      2.60 o 
   5  27   1       74.61       86.73      3.98 o 
   6  27   1       12.99       18.26      2.70 o 
   7  27   1        1.95        5.58      2.38 o 
  -7  28   1        1.91        6.46      3.65 o 
  -6  28   1       25.18       34.79      3.16 o 
  -5  28   1        2.49        7.59      3.06 o 
  -4  28   1       19.81       21.66      2.35 o 
  -3  28   1        0.44        3.24      2.09 o 
  -2  28   1        0.03        1.10      2.03 o 
  -1  28   1       17.03       27.57      2.69 o 
   0  28   1        5.50        9.91      3.78 o 
   1  28   1       57.67       48.88      3.08 o 
   2  28   1        0.90        7.14      3.03 o 
   3  28   1       55.07       64.91      6.88 o 
   4  28   1        0.26        5.06      2.68 o 
   5  28   1        0.60        6.58      4.16 o 
   6  28   1        4.17        6.36      2.89 o 
  -6  29   1       34.93       40.80      3.42 o 
  -5  29   1        0.44        5.22      2.82 o 
  -4  29   1        0.01       -0.79      2.27 o 
  -3  29   1        3.93        6.03      2.98 o 
  -2  29   1        2.12       -1.43      2.06 o 
  -1  29   1       36.50       42.04      3.15 o 
   0  29   1       61.03       63.59      3.58 o 
   1  29   1       37.04       44.11      3.12 o 
   2  29   1       80.68       85.21      3.74 o 
   3  29   1        1.58        4.20      2.62 o 
   4  29   1       57.29       58.66      5.81 o 
   5  29   1       13.42       18.54      4.21 o 
  -5  30   1       31.18       30.95      5.59 o 
  -4  30   1       11.73       16.05      2.59 o 
  -3  30   1        0.73        4.82      2.27 o 
  -2  30   1       71.18       85.74      4.23 o 
  -1  30   1       36.18       36.10      3.07 o 
   0  30   1        2.66       11.32      2.79 o 
   1  30   1       17.46       26.52      2.78 o 
   2  30   1       18.33       26.71      4.15 o 
   3  30   1        5.79       11.75      4.62 o 
   4  30   1        3.05        7.61      2.79 o 
  -3  31   1        1.15        5.57      2.89 o 
  -2  31   1       12.33       21.97      2.73 o 
  -1  31   1        2.38        4.88      4.18 o 
   0  31   1       20.32       28.52      4.04 o 
   1  31   1        0.29        4.63      2.60 o 
   2  31   1        0.66        5.96      2.15 o 
   3  31   1       14.80       25.57      3.45 o 
  -1  32   1       12.02       22.65      3.32 o 
   0  32   1        0.55        6.54      3.32 o 
   1  32   1        3.06        8.64      2.98 o 
 -13   0   2        4.57        2.72      3.17 o 
 -12   0   2       56.47       51.09      4.59 o 
 -11   0   2      239.61      230.28      7.31 o 
 -10   0   2       23.92       18.48      2.49 o 
  -9   0   2      813.65      696.09      9.43 o 
  -8   0   2        0.41        4.19      1.64 o 
  -7   0   2      526.02      522.81      7.13 o 
  -6   0   2     1162.11     1086.71     15.17 o 
  -5   0   2      459.03      566.01     10.64 o 
  -4   0   2      668.20      800.67      8.65 o 
  -3   0   2      720.54      738.54      7.74 o 
  -2   0   2      350.16      280.30      3.43 o 
  -1   0   2      175.30      173.71      2.34 o 
   0   0   2       71.21       56.75      1.00 o 
   1   0   2      366.99      372.35      4.33 o 
   2   0   2       37.07       30.86      2.01 o 
   3   0   2     5838.61     6096.73     53.40 o 
   4   0   2    14325.19    14875.10    130.49 o 
   5   0   2        0.29        3.91      1.00 o 
   6   0   2       16.84        9.73      1.09 o 
   7   0   2       38.46       27.80      1.61 o 
   8   0   2     1705.82     1613.58     16.77 o 
   9   0   2      228.41      215.29     12.00 o 
  10   0   2       21.68       25.01      3.41 o 
  11   0   2        4.87        7.13      2.94 o 
  12   0   2       25.64       27.18      4.22 o 
  13   0   2        0.17        5.55      3.41 o 
 -13   1   2       48.82       68.02      7.07 o 
 -12   1   2      178.21      185.08      4.99 o 
 -11   1   2        0.06        3.51      2.74 o 
 -10   1   2        0.25       -1.33      1.33 o 
  -9   1   2        6.42        4.82      1.39 o 
  -8   1   2      236.50      247.48      3.42 o 
  -7   1   2      131.20      142.59      2.47 o 
  -6   1   2       22.24       31.48      1.38 o 
  -5   1   2     4233.15     4546.54     28.85 o 
  -4   1   2     1878.46     2041.70     13.54 o 
  -3   1   2      931.52     1005.30      7.04 o 
  -2   1   2     2880.48     2765.01     17.47 o 
  -1   1   2     2211.75     2251.79     13.02 o 
   0   1   2     5080.48     5197.77     29.63 o 
   1   1   2     4249.73     4337.06     26.88 o 
   2   1   2     3233.42     3265.63     20.62 o 
   3   1   2       50.93       85.29      1.76 o 
   4   1   2     1805.00     1956.73     13.18 o 
   5   1   2     2208.04     2170.91     14.62 o 
   6   1   2       20.93       17.58      0.96 o 
   7   1   2      114.11      120.37      1.99 o 
   8   1   2      117.16      115.38      3.73 o 
   9   1   2        0.33       -1.26      1.54 o 
  10   1   2        3.23        2.67      2.55 o 
  11   1   2       62.55       65.63      3.57 o 
  12   1   2       54.07       54.41      3.65 o 
  13   1   2       10.48       13.98      3.51 o 
 -13   2   2        9.49       15.23      2.60 o 
 -12   2   2        1.09        7.47      2.16 o 
 -11   2   2        0.52        2.75      2.02 o 
 -10   2   2        4.12        5.61      1.53 o 
  -9   2   2       24.10       21.43      1.63 o 
  -8   2   2       39.58       51.05      1.90 o 
  -7   2   2       33.83       34.92      1.56 o 
  -6   2   2       85.92       73.70      1.83 o 
  -5   2   2     3575.19     3753.78     24.14 o 
  -4   2   2     5239.14     5406.53     33.76 o 
  -3   2   2       23.57       23.61      0.92 o 
  -2   2   2     2956.25     3050.72     19.17 o 
  -1   2   2     2885.67     2857.18     19.90 o 
   0   2   2     1770.46     1794.45     12.55 o 
   1   2   2      576.99      566.03      4.23 o 
   2   2   2        3.13        5.61      0.53 o 
   3   2   2     3182.99     3169.19     20.23 o 
   4   2   2     4952.70     5109.59     32.08 o 
   5   2   2      531.69      522.88      4.56 o 
   6   2   2      583.85      627.71      5.29 o 
   7   2   2      106.76      104.21      2.68 o 
   8   2   2      154.31      149.31      3.10 o 
   9   2   2       71.22       55.60      3.16 o 
  10   2   2       35.24       33.08      2.61 o 
  11   2   2       12.33       12.61      2.27 o 
  12   2   2       12.23       12.05      2.58 o 
  13   2   2       23.38       28.14      3.80 o 
 -13   3   2       62.72       68.79      3.81 o 
 -12   3   2        0.73        2.94      2.06 o 
 -11   3   2       74.21       73.57      3.08 o 
 -10   3   2      314.55      289.31      5.17 o 
  -9   3   2        3.44        5.36      1.31 o 
  -8   3   2        2.13        1.22      1.13 o 
  -7   3   2       13.42       17.34      1.59 o 
  -6   3   2      583.01      583.60      5.75 o 
  -5   3   2      205.77      210.81      3.18 o 
  -4   3   2      493.90      485.75      4.20 o 
  -3   3   2     1551.42     1527.38     10.28 o 
  -2   3   2       36.83       42.59      1.06 o 
  -1   3   2     2154.78     2208.83     15.62 o 
   0   3   2     8819.08     8924.37     51.38 o 
   1   3   2      168.57      152.34      1.95 o 
   2   3   2      421.83      441.37      3.60 o 
   3   3   2     1156.71     1182.32      8.31 o 
   4   3   2      263.18      262.89      2.94 o 
   5   3   2     1357.51     1410.03     11.29 o 
   6   3   2       28.38       26.92      1.40 o 
   7   3   2       26.50       31.74      1.62 o 
   8   3   2       28.45       27.77      1.80 o 
   9   3   2       13.57       10.57      1.90 o 
  10   3   2       26.25       26.09      2.67 o 
  11   3   2       72.87       66.28      3.57 o 
  12   3   2        1.23        1.02      2.08 o 
  13   3   2        5.01        6.37      2.48 o 
 -13   4   2        0.23        5.23      2.28 o 
 -12   4   2       12.25       21.69      3.13 o 
 -11   4   2       69.43       70.98      3.43 o 
 -10   4   2       55.29       61.12      2.79 o 
  -9   4   2       83.26       82.67      2.42 o 
  -8   4   2       22.67       31.60      1.71 o 
  -7   4   2      206.64      183.12      2.84 o 
  -6   4   2      270.49      264.58      3.25 o 
  -5   4   2       14.13       15.78      1.05 o 
  -4   4   2      316.93      331.05      3.27 o 
  -3   4   2      258.77      336.32     11.08 o 
  -2   4   2     2441.95     2423.41     15.48 o 
  -1   4   2     3768.57     3726.41     21.28 o 
   0   4   2       62.04       70.52      1.12 o 
   1   4   2      828.41      826.38      5.87 o 
   2   4   2     4056.84     4052.49     25.42 o 
   3   4   2      541.47      659.94      5.17 o 
   4   4   2      281.88      292.44      2.49 o 
   5   4   2        1.13        0.94      0.75 o 
   6   4   2      273.15      277.82      4.52 o 
   7   4   2      288.08      261.02      3.88 o 
   8   4   2       47.40       41.87      1.98 o 
   9   4   2        4.07        5.32      1.29 o 
  10   4   2       14.63       17.29      2.28 o 
  11   4   2        0.16        0.71      1.94 o 
  12   4   2       15.35       20.17      2.73 o 
  13   4   2       29.01       35.03      3.37 o 
 -13   5   2       14.49       18.79      2.70 o 
 -12   5   2       21.99       27.16      2.70 o 
 -11   5   2       23.92       26.06      2.31 o 
 -10   5   2      137.81      142.94      4.74 o 
  -9   5   2      237.97      203.45      3.35 o 
  -8   5   2        0.07       -1.31      1.31 o 
  -7   5   2       25.55       34.21      1.60 o 
  -6   5   2      306.55      272.53      3.27 o 
  -5   5   2      819.74      899.73      7.08 o 
  -4   5   2     2588.63     2761.47     17.98 o 
  -3   5   2      567.80      555.46      4.43 o 
  -2   5   2       35.82       51.78      1.05 o 
  -1   5   2     4929.81     4983.68     30.32 o 
   0   5   2     1484.16     1500.51      9.05 o 
   1   5   2       18.00       24.82      0.80 o 
   2   5   2       29.35       28.81      1.42 o 
   3   5   2     1883.24     1968.30     13.11 o 
   4   5   2      603.94      646.58      4.67 o 
   5   5   2       27.10       36.10      1.56 o 
   6   5   2        8.59       12.77      1.18 o 
   7   5   2       51.53       56.12      2.19 o 
   8   5   2      107.33       87.60      3.10 o 
   9   5   2       13.76       20.33      1.75 o 
  10   5   2        4.71        5.50      1.95 o 
  11   5   2        7.84        7.07      2.08 o 
  12   5   2       11.01       13.65      2.51 o 
  13   5   2        1.26        4.14      2.46 o 
 -13   6   2        6.72        7.59      2.95 o 
 -12   6   2       78.54       73.70      3.59 o 
 -11   6   2        7.57       11.63      2.30 o 
 -10   6   2       88.54       85.20      3.31 o 
  -9   6   2      324.77      281.56      3.96 o 
  -8   6   2      682.26      691.13      6.50 o 
  -7   6   2       42.64       44.64      1.73 o 
  -6   6   2        2.13        2.37      1.45 o 
  -5   6   2      772.71      913.92      7.17 o 
  -4   6   2      851.19      921.19      6.98 o 
  -3   6   2     2990.80     2995.82     19.25 o 
  -2   6   2     1995.21     2147.66     13.99 o 
  -1   6   2     5050.71     5088.18     31.51 o 
   0   6   2     2272.22     2355.92     15.16 o 
   1   6   2      527.74      541.68      4.29 o 
   2   6   2       68.58       70.88      1.38 o 
   3   6   2     1640.37     1850.88     13.67 o 
   4   6   2     1053.24     1104.16      8.43 o 
   5   6   2      147.59      121.33      2.39 o 
   6   6   2      213.50      225.05      5.39 o 
   7   6   2      746.13      741.62      9.61 o 
   8   6   2        1.42        0.50      1.23 o 
   9   6   2      175.23      179.20      4.22 o 
  10   6   2       39.71       40.29      2.86 o 
  11   6   2        4.47        6.17      2.08 o 
  12   6   2        0.00        2.16      2.19 o 
  13   6   2       13.07       13.83      2.81 o 
 -13   7   2       53.98       60.34      4.43 o 
 -12   7   2        1.20        0.62      2.76 o 
 -11   7   2        0.41        1.05      1.72 o 
 -10   7   2      154.91      136.78      3.55 o 
  -9   7   2       79.20       65.16      3.08 o 
  -8   7   2       21.60       26.37      1.63 o 
  -7   7   2       86.31       88.95      2.16 o 
  -6   7   2       61.94       73.64      2.98 o 
  -5   7   2     1409.34     1410.19     10.22 o 
  -4   7   2        1.40        4.05      0.81 o 
  -3   7   2      351.67      392.87      3.56 o 
  -2   7   2     2682.13     2843.66     18.23 o 
  -1   7   2     1648.30     1746.95     18.23 o 
   0   7   2      485.29      481.56      3.89 o 
   1   7   2        0.47        2.75      0.54 o 
   2   7   2       19.68       27.72      1.02 o 
   3   7   2     1339.98     1379.70      9.74 o 
   4   7   2      235.63      247.15      2.36 o 
   5   7   2        9.27       14.17      1.21 o 
   6   7   2        6.87        4.75      1.05 o 
   7   7   2       44.88       48.26      2.13 o 
   8   7   2      178.92      161.94      5.07 o 
   9   7   2      391.58      390.16      5.56 o 
  10   7   2       49.66       47.75      3.03 o 
  11   7   2       45.68       51.98      3.28 o 
  12   7   2       60.41       65.36      3.86 o 
 -13   8   2        2.68        3.45      5.24 o 
 -12   8   2       38.39       36.32      3.70 o 
 -11   8   2       59.87       54.64      3.53 o 
 -10   8   2      315.12      300.53      5.09 o 
  -9   8   2      273.32      237.56      4.28 o 
  -8   8   2      410.85      423.32      4.75 o 
  -7   8   2       96.84       88.12      2.15 o 
  -6   8   2       66.38       57.45      1.76 o 
  -5   8   2      271.89      306.67      3.43 o 
  -4   8   2     2634.22     2722.15     17.98 o 
  -3   8   2      135.06      110.97      1.79 o 
  -2   8   2        5.27        9.77      0.56 o 
  -1   8   2     1180.91     1173.23      8.18 o 
   0   8   2      382.74      401.91      3.52 o 
   1   8   2     1982.79     2015.96     13.38 o 
   2   8   2      261.46      287.66      2.95 o 
   3   8   2        5.47        4.92      0.76 o 
   4   8   2      922.01      901.11      7.01 o 
   5   8   2      969.17      899.72     10.61 o 
   6   8   2        0.21        0.53      0.98 o 
   7   8   2      109.77       82.35      2.50 o 
   8   8   2      364.36      334.03      6.66 o 
   9   8   2      404.22      372.10      5.44 o 
  10   8   2        2.39        3.44      2.41 o 
  11   8   2        6.96        6.82      2.07 o 
  12   8   2       81.67       82.64      4.15 o 
 -13   9   2       23.37       26.47      3.59 o 
 -12   9   2       24.08       25.02      2.95 o 
 -11   9   2        2.77        6.21      2.65 o 
 -10   9   2       14.36       19.29      1.99 o 
  -9   9   2       24.33       34.03      2.18 o 
  -8   9   2      119.83      115.64      2.96 o 
  -7   9   2       82.47       79.76      2.12 o 
  -6   9   2      231.02      226.60      3.03 o 
  -5   9   2      336.52      319.88      3.56 o 
  -4   9   2       11.35       18.90      1.25 o 
  -3   9   2        4.84        5.48      0.50 o 
  -2   9   2      501.34      489.46      3.70 o 
  -1   9   2     1833.71     1964.78     13.04 o 
   0   9   2     2200.04     2240.18     14.72 o 
   1   9   2       14.07       14.64      0.89 o 
   2   9   2      802.43      854.02      6.52 o 
   3   9   2       13.17        8.88      0.83 o 
   4   9   2      126.58      119.46      2.73 o 
   5   9   2      200.78      190.95      3.23 o 
   6   9   2       28.97       19.82      1.52 o 
   7   9   2      176.09      134.82      3.07 o 
   8   9   2      365.46      354.41      5.08 o 
   9   9   2      194.28      180.75      5.11 o 
  10   9   2       28.16       36.08      3.69 o 
  11   9   2        0.29       -1.33      2.12 o 
  12   9   2       31.98       36.15      3.99 o 
 -13  10   2       32.12       42.49      4.16 o 
 -12  10   2        2.98        7.02      2.56 o 
 -11  10   2       35.62       39.64      3.24 o 
 -10  10   2       11.00       11.71      2.32 o 
  -9  10   2      243.32      239.25      4.30 o 
  -8  10   2       46.53       49.18      1.99 o 
  -7  10   2       26.36       26.99      1.44 o 
  -6  10   2      101.45      107.44      2.13 o 
  -5  10   2       67.20       65.42      1.68 o 
  -4  10   2     1313.72     1357.17     13.82 o 
  -3  10   2        5.93        4.90      1.11 o 
  -2  10   2      259.41      286.35      2.49 o 
  -1  10   2     2926.66     3207.84     20.63 o 
   0  10   2     3941.77     4232.13     26.79 o 
   1  10   2      719.59      794.91      6.20 o 
   2  10   2       21.34       16.07      0.99 o 
   3  10   2      194.27      226.52      2.77 o 
   4  10   2        4.83        2.94      0.80 o 
   5  10   2        1.22        0.08      0.98 o 
   6  10   2      393.38      366.23      4.81 o 
   7  10   2       14.88       11.69      1.56 o 
   8  10   2      456.36      421.64      5.72 o 
   9  10   2       22.19       28.02      2.09 o 
  10  10   2       23.68       26.73      2.08 o 
  11  10   2        1.23        0.59      1.93 o 
  12  10   2        2.89        4.05      3.01 o 
 -13  11   2      129.83      129.41      5.90 o 
 -12  11   2      201.37      199.05      8.71 o 
 -11  11   2       17.54       20.28      2.78 o 
 -10  11   2      129.34      134.74      4.38 o 
  -9  11   2      402.53      379.00      6.62 o 
  -8  11   2      373.11      349.93      4.31 o 
  -7  11   2       41.82       38.95      1.68 o 
  -6  11   2        5.34       12.30      1.36 o 
  -5  11   2       92.58       99.50      1.82 o 
  -4  11   2     1148.47     1095.99     20.72 o 
  -3  11   2      383.60      405.76      4.54 o 
  -2  11   2      917.58     1031.19      9.37 o 
  -1  11   2     1216.54     1194.30      8.61 o 
   0  11   2      174.57      196.96      3.58 o 
   1  11   2     1250.33     1383.23      9.87 o 
   2  11   2     1112.70     1184.81      8.79 o 
   3  11   2      243.81      262.55      3.12 o 
   4  11   2      319.63      303.75      3.60 o 
   5  11   2      141.18      140.05      3.63 o 
   6  11   2      146.42      152.13      3.65 o 
   7  11   2      231.03      207.79      4.48 o 
   8  11   2      164.59      174.68      4.07 o 
   9  11   2        2.65        4.17      1.62 o 
  10  11   2        8.64       15.19      1.85 o 
  11  11   2        0.32        3.58      2.02 o 
  12  11   2       83.23       91.65      5.14 o 
 -12  12   2        6.87       12.63      2.72 o 
 -11  12   2       59.83       51.24      3.49 o 
 -10  12   2      115.15      107.94      4.31 o 
  -9  12   2      192.72      200.55      5.53 o 
  -8  12   2        0.72        2.83      1.47 o 
  -7  12   2       95.42      101.05      2.25 o 
  -6  12   2      307.39      295.05      3.52 o 
  -5  12   2      685.27      687.40      7.04 o 
  -4  12   2      259.61      267.76      3.82 o 
  -3  12   2       25.79       28.21      1.48 o 
  -2  12   2      298.29      310.26      3.78 o 
  -1  12   2      356.20      314.08      4.17 o 
   0  12   2       17.17       12.47      0.90 o 
   1  12   2      443.99      483.19      4.46 o 
   2  12   2       16.53       13.53      1.04 o 
   3  12   2     2026.45     1936.16     13.50 o 
   4  12   2       57.98       58.72      2.91 o 
   5  12   2       80.47       73.88      1.78 o 
   6  12   2        8.50        9.45      1.44 o 
   7  12   2      279.40      264.08      4.37 o 
   8  12   2       89.87       87.43      2.96 o 
   9  12   2      127.50      121.14      5.48 o 
  10  12   2       30.78       28.46      2.25 o 
  11  12   2       53.77       55.24      4.17 o 
  12  12   2       19.28       20.21      3.40 o 
 -12  13   2        1.71        7.63      2.55 o 
 -11  13   2        0.50       -1.24      2.21 o 
 -10  13   2      155.32      156.80      4.86 o 
  -9  13   2      235.31      244.06      5.48 o 
  -8  13   2      141.15      134.84      4.27 o 
  -7  13   2      163.25      158.42      3.45 o 
  -6  13   2      187.53      176.77      4.91 o 
  -5  13   2      490.00      478.62      5.62 o 
  -4  13   2        5.75        9.70      1.27 o 
  -3  13   2      348.47      369.01      4.41 o 
  -2  13   2       30.99       34.91      1.76 o 
  -1  13   2      182.56      232.19      3.40 o 
   0  13   2      181.83      194.83      2.60 o 
   1  13   2      659.07      685.26      8.07 o 
   2  13   2      102.61      100.32      2.21 o 
   3  13   2      957.08      944.01      7.60 o 
   4  13   2      371.32      359.51      4.07 o 
   5  13   2       59.49       59.13      2.15 o 
   6  13   2       45.20       35.74      2.00 o 
   7  13   2      151.62      152.62      3.47 o 
   8  13   2       31.55       29.43      2.12 o 
   9  13   2       27.30       22.63      2.12 o 
  10  13   2        5.69       11.41      2.19 o 
  11  13   2       37.24       37.56      3.65 o 
  12  13   2        8.05        7.92      2.92 o 
 -12  14   2        0.43        3.04      3.90 o 
 -11  14   2      118.28      103.18      4.49 o 
 -10  14   2        9.50        9.56      2.48 o 
  -9  14   2       84.35       79.70      3.77 o 
  -8  14   2        9.61       13.58      4.00 o 
  -7  14   2       25.32       28.86      2.12 o 
  -6  14   2        0.17       -1.35      1.35 o 
  -5  14   2      183.05      178.86      3.42 o 
  -4  14   2       36.55       33.69      1.88 o 
  -3  14   2       32.47       29.55      1.66 o 
  -2  14   2       78.62       82.12      2.26 o 
  -1  14   2      673.47      700.82      5.89 o 
   0  14   2     1706.17     1836.90     12.84 o 
   1  14   2     1810.76     1964.37     13.69 o 
   2  14   2       88.75       93.08      2.13 o 
   3  14   2      872.02      935.61      7.67 o 
   4  14   2     1848.05     1817.09     13.13 o 
   5  14   2       68.30       71.73      1.97 o 
   6  14   2       48.59       42.80      2.16 o 
   7  14   2       62.42       61.55      2.58 o 
   8  14   2      302.90      283.77      4.82 o 
   9  14   2       52.45       50.79      3.70 o 
  10  14   2       31.52       32.86      3.57 o 
  11  14   2        3.44        7.13      3.11 o 
 -12  15   2        1.58        6.36      3.22 o 
 -11  15   2        0.77        0.94      2.37 o 
 -10  15   2        9.23       12.14      2.60 o 
  -9  15   2       18.12       16.83      2.55 o 
  -8  15   2      691.35      604.38      8.45 o 
  -7  15   2      765.65      735.64      8.00 o 
  -6  15   2      216.35      197.30      3.91 o 
  -5  15   2      578.77      558.91      6.44 o 
  -4  15   2      319.37      274.33      6.49 o 
  -3  15   2      582.76      562.06      6.00 o 
  -2  15   2      487.98      526.28      6.39 o 
  -1  15   2       12.70       13.07      1.14 o 
   0  15   2      273.06      278.49      4.80 o 
   1  15   2       21.40       17.43      1.75 o 
   2  15   2      427.72      445.57      4.62 o 
   3  15   2        3.57        5.58      1.61 o 
   4  15   2      289.51      287.29      3.64 o 
   5  15   2      363.47      360.58      4.19 o 
   6  15   2       31.98       31.30      2.13 o 
   7  15   2       94.32       81.37      4.97 o 
   8  15   2      139.66      142.80      4.23 o 
   9  15   2       17.04       20.43      3.64 o 
  10  15   2        0.27        0.78      2.21 o 
  11  15   2        1.91        3.49      2.75 o 
 -12  16   2       21.47       23.08      3.13 o 
 -11  16   2        7.04       12.71      2.73 o 
 -10  16   2       18.36       16.86      2.69 o 
  -9  16   2        6.63        8.48      3.51 o 
  -8  16   2        4.01       11.01      2.31 o 
  -7  16   2      126.51      129.88      3.57 o 
  -6  16   2       92.95       80.45      4.12 o 
  -5  16   2       79.44       76.88      4.39 o 
  -4  16   2        0.77       -1.08      1.24 o 
  -3  16   2      203.07      170.53      3.41 o 
  -2  16   2      710.09      706.28     11.91 o 
  -1  16   2     1296.24     1339.87     10.03 o 
   0  16   2      529.53      551.44      5.16 o 
   1  16   2      321.18      314.61      3.66 o 
   2  16   2      524.51      469.03      4.81 o 
   3  16   2       20.04       20.92      1.34 o 
   4  16   2      332.64      337.36      4.06 o 
   5  16   2       91.65       78.61      3.17 o 
   6  16   2        7.42        6.28      1.49 o 
   7  16   2      333.97      315.89      5.05 o 
   8  16   2      464.71      411.89      6.84 o 
   9  16   2      176.62      172.85      7.41 o 
  10  16   2        5.87        7.81      4.43 o 
  11  16   2        4.02        2.27      2.56 o 
 -11  17   2       26.80       32.41      3.61 o 
 -10  17   2      205.60      198.47      5.52 o 
  -9  17   2        1.44        1.63      3.61 o 
  -8  17   2        0.23        1.27      2.02 o 
  -7  17   2      222.73      210.21      4.27 o 
  -6  17   2        1.58        0.56      1.53 o 
  -5  17   2        4.96        4.28      1.54 o 
  -4  17   2      296.03      264.20      4.38 o 
  -3  17   2       33.38       29.16      2.02 o 
  -2  17   2      159.79      148.76      3.09 o 
  -1  17   2      195.31      184.50      5.19 o 
   0  17   2     1045.96      989.46      8.00 o 
   1  17   2       59.82       65.37      1.95 o 
   2  17   2       62.14       55.90      1.90 o 
   3  17   2       21.01       18.59      1.41 o 
   4  17   2      211.65      193.45      4.42 o 
   5  17   2      165.25      169.66      2.91 o 
   6  17   2      302.74      262.95      4.48 o 
   7  17   2      183.50      167.90      4.44 o 
   8  17   2      126.17      133.82      4.35 o 
   9  17   2       81.80       74.88      4.57 o 
  10  17   2        3.28        7.40      3.80 o 
  11  17   2       15.29       18.85      3.39 o 
 -11  18   2        0.54        2.69      3.17 o 
 -10  18   2        1.13       10.04      2.56 o 
  -9  18   2        0.35        0.74      2.12 o 
  -8  18   2       32.67       27.59      2.80 o 
  -7  18   2       28.45       26.36      2.16 o 
  -6  18   2       73.93       63.32      2.75 o 
  -5  18   2      792.04      779.87      8.83 o 
  -4  18   2      620.63      565.40      7.66 o 
  -3  18   2       11.45       16.89      1.70 o 
  -2  18   2      508.58      506.80      5.93 o 
  -1  18   2       13.98        9.49      1.17 o 
   0  18   2        0.16        2.13      1.51 o 
   1  18   2       76.32       77.18      2.32 o 
   2  18   2       50.98       52.09      1.93 o 
   3  18   2      370.90      335.61      4.37 o 
   4  18   2        0.57        4.02      1.49 o 
   5  18   2      543.08      498.87      5.40 o 
   6  18   2      383.84      347.00      6.25 o 
   7  18   2      163.38      157.67      4.68 o 
   8  18   2       10.88        9.26      2.18 o 
   9  18   2       49.74       54.22      6.51 o 
  10  18   2        0.07       -0.41      2.56 o 
 -11  19   2        8.38        8.05      2.68 o 
 -10  19   2        1.09        1.00      2.44 o 
  -9  19   2       29.40       22.05      2.88 o 
  -8  19   2       61.26       58.98      3.49 o 
  -7  19   2       11.90        9.85      1.90 o 
  -6  19   2        4.44        2.65      1.60 o 
  -5  19   2        3.98        5.90      2.26 o 
  -4  19   2      204.50      212.40      4.07 o 
  -3  19   2      179.01      163.19      3.91 o 
  -2  19   2        1.35        2.60      2.39 o 
  -1  19   2        0.07       -0.93      0.93 o 
   0  19   2        2.34        1.44      1.03 o 
   1  19   2       17.05       16.34      1.52 o 
   2  19   2       56.78       56.23      2.06 o 
   3  19   2       23.71       26.31      1.84 o 
   4  19   2        2.73        1.23      1.17 o 
   5  19   2       89.53       99.35      3.60 o 
   6  19   2        3.69        3.39      1.82 o 
   7  19   2       23.87       28.94      2.60 o 
   8  19   2        2.91        2.48      1.97 o 
   9  19   2       53.19       59.62      5.95 o 
  10  19   2       96.82       95.75      5.85 o 
 -10  20   2       13.72       15.18      2.74 o 
  -9  20   2       18.92       18.06      2.82 o 
  -8  20   2       71.02       70.31      3.68 o 
  -7  20   2        5.73        0.70      2.10 o 
  -6  20   2       16.81       14.74      2.00 o 
  -5  20   2       57.13       52.81      2.64 o 
  -4  20   2       78.36       68.05      2.76 o 
  -3  20   2      419.27      383.78      5.38 o 
  -2  20   2      220.53      196.37      3.95 o 
  -1  20   2       51.62       57.93      2.48 o 
   0  20   2      253.35      277.99      4.32 o 
   1  20   2      466.54      437.25      4.92 o 
   2  20   2      169.57      156.54      2.99 o 
   3  20   2        4.55        2.04      1.21 o 
   4  20   2        4.91        3.04      1.44 o 
   5  20   2       59.34       61.68      3.10 o 
   6  20   2        4.71        3.62      1.75 o 
   7  20   2       34.38       35.95      2.85 o 
   8  20   2       10.91        8.48      2.19 o 
   9  20   2      127.62      134.69      4.97 o 
  10  20   2       10.76       19.69      2.67 o 
 -10  21   2       51.63       46.99      3.60 o 
  -9  21   2       15.73       18.87      2.76 o 
  -8  21   2        6.19        6.67      2.50 o 
  -7  21   2        7.13        8.59      2.17 o 
  -6  21   2       75.65       75.67      3.08 o 
  -5  21   2       14.18       13.24      1.92 o 
  -4  21   2        7.71       10.04      1.78 o 
  -3  21   2        3.55        3.76      1.63 o 
  -2  21   2      205.94      203.92      4.11 o 
  -1  21   2      409.93      365.90      5.17 o 
   0  21   2      362.25      332.77      4.26 o 
   1  21   2       83.27       84.27      3.06 o 
   2  21   2       25.30       31.08      1.96 o 
   3  21   2      246.77      215.17      4.01 o 
   4  21   2      258.32      247.96      4.30 o 
   5  21   2        1.20        2.34      2.12 o 
   6  21   2       26.83       26.34      2.53 o 
   7  21   2       12.61       13.22      2.31 o 
   8  21   2       73.66       71.76      3.75 o 
   9  21   2      123.95      124.58      5.13 o 
 -10  22   2       10.49       13.42      3.37 o 
  -9  22   2        4.92        6.27      2.49 o 
  -8  22   2       56.02       52.64      3.63 o 
  -7  22   2       23.46       31.33      2.93 o 
  -6  22   2       35.38       34.05      2.45 o 
  -5  22   2       77.19       76.17      3.10 o 
  -4  22   2       29.54       24.94      2.20 o 
  -3  22   2      228.85      217.08      4.26 o 
  -2  22   2        4.30        9.24      1.78 o 
  -1  22   2      228.71      251.92      4.45 o 
   0  22   2      397.79      392.56      5.52 o 
   1  22   2       71.68       63.02      2.38 o 
   2  22   2      143.92      131.56      4.58 o 
   3  22   2        0.84        3.35      1.60 o 
   4  22   2       69.20       69.89      4.39 o 
   5  22   2        1.38        0.54      1.69 o 
   6  22   2        8.04       10.28      2.12 o 
   7  22   2       16.84       20.13      2.56 o 
   8  22   2       37.69       42.02      3.37 o 
   9  22   2       14.46       26.57      2.93 o 
  -9  23   2        0.04        2.00      3.22 o 
  -8  23   2        9.31        9.45      2.59 o 
  -7  23   2        0.72        0.76      2.17 o 
  -6  23   2        1.72        2.40      1.78 o 
  -5  23   2       21.48       24.22      2.31 o 
  -4  23   2        8.34        6.63      1.76 o 
  -3  23   2       72.64       79.36      3.12 o 
  -2  23   2      218.28      202.79      4.19 o 
  -1  23   2       71.39       68.64      2.81 o 
   0  23   2      300.87      298.34      5.86 o 
   1  23   2      240.99      219.09      4.22 o 
   2  23   2        0.04        1.54      1.47 o 
   3  23   2       51.27       49.69      4.20 o 
   4  23   2       17.85       22.52      1.90 o 
   5  23   2        1.87        7.23      1.89 o 
   6  23   2       15.98       12.13      2.29 o 
   7  23   2       36.82       29.58      2.91 o 
   8  23   2       25.02       33.33      3.08 o 
   9  23   2       18.33       22.18      2.80 o 
  -9  24   2       33.44       41.72      3.63 o 
  -8  24   2        8.49        7.57      2.62 o 
  -7  24   2        5.94        7.01      2.89 o 
  -6  24   2        3.90        2.85      1.84 o 
  -5  24   2        0.06       -0.16      1.67 o 
  -4  24   2        0.09       -1.34      1.58 o 
  -3  24   2       64.08       67.17      2.94 o 
  -2  24   2       40.78       48.44      2.66 o 
  -1  24   2        1.17        2.60      1.65 o 
   0  24   2        0.55        5.56      2.03 o 
   1  24   2        1.39       13.17      2.08 o 
   2  24   2       33.95       29.14      2.09 o 
   3  24   2        3.75        5.45      2.45 o 
   4  24   2      226.84      228.50      6.92 o 
   5  24   2       72.56       82.34      3.67 o 
   6  24   2        1.17        1.34      2.03 o 
   7  24   2       41.87       37.70      3.10 o 
   8  24   2       31.27       43.00      3.35 o 
  -8  25   2        9.56        9.75      4.47 o 
  -7  25   2        8.12       11.28      2.66 o 
  -6  25   2        0.12        0.54      2.74 o 
  -5  25   2        9.42        9.62      1.99 o 
  -4  25   2        0.03        0.51      1.76 o 
  -3  25   2       12.06       14.46      2.07 o 
  -2  25   2       99.77      108.18      3.49 o 
  -1  25   2       18.22       15.58      2.07 o 
   0  25   2       33.78       34.01      2.69 o 
   1  25   2       20.36       23.37      2.65 o 
   2  25   2       68.39       69.32      3.41 o 
   3  25   2       35.15       37.27      2.30 o 
   4  25   2       11.06       14.16      2.17 o 
   5  25   2        2.56        5.75      2.19 o 
   6  25   2        1.78        4.93      2.11 o 
   7  25   2        0.78        7.32      2.32 o 
   8  25   2        0.65        4.09      2.69 o 
  -8  26   2        0.17        1.14      3.27 o 
  -7  26   2        0.06        4.30      2.85 o 
  -6  26   2        3.21        2.52      2.46 o 
  -5  26   2        9.96       16.77      2.22 o 
  -4  26   2       21.75       17.61      2.26 o 
  -3  26   2       22.99       17.96      2.18 o 
  -2  26   2       11.45       10.78      2.00 o 
  -1  26   2        0.76        0.74      1.75 o 
   0  26   2       11.61       10.94      2.58 o 
   1  26   2       42.31       38.92      2.86 o 
   2  26   2        0.05        2.25      2.38 o 
   3  26   2       43.32       50.07      6.18 o 
   4  26   2        2.29        4.90      2.60 o 
   5  26   2       21.14       18.56      2.42 o 
   6  26   2        3.39        1.97      3.37 o 
   7  26   2       23.65       25.45      3.93 o 
  -7  27   2        5.32        7.20      2.74 o 
  -6  27   2        7.70       10.62      3.31 o 
  -5  27   2       28.25       31.99      2.72 o 
  -4  27   2        8.16        9.38      2.02 o 
  -3  27   2        8.89       10.44      2.03 o 
  -2  27   2       27.64       34.23      2.59 o 
  -1  27   2        9.82        5.05      2.11 o 
   0  27   2       27.30       35.11      3.75 o 
   1  27   2       14.09       16.40      2.36 o 
   2  27   2        1.04        2.90      2.02 o 
   3  27   2        0.98        7.42      4.57 o 
   4  27   2        1.30        4.44      3.56 o 
   5  27   2       73.50       84.29      3.89 o 
   6  27   2        6.70        6.49      4.28 o 
  -6  28   2        6.41       13.18      4.09 o 
  -5  28   2       18.04       21.21      2.43 o 
  -4  28   2        0.19       -0.23      1.92 o 
  -3  28   2       30.62       36.10      2.72 o 
  -2  28   2       35.52       33.75      2.93 o 
  -1  28   2       24.39       20.60      2.59 o 
   0  28   2       36.72       40.34      3.08 o 
   1  28   2       74.07       84.65      3.72 o 
   2  28   2        3.63        6.99      4.23 o 
   3  28   2       19.11       26.62      3.66 o 
   4  28   2       63.91       63.25      4.23 o 
   5  28   2       16.99       20.50      3.26 o 
   6  28   2        5.40        9.43      2.33 o 
  -5  29   2        8.09       17.91      2.87 o 
  -4  29   2       12.95       18.78      2.43 o 
  -3  29   2       38.52       38.83      3.15 o 
  -2  29   2       69.50       69.25      3.72 o 
  -1  29   2        0.28        2.72      2.06 o 
   0  29   2        0.19        4.25      2.23 o 
   1  29   2       56.10       58.29      3.42 o 
   2  29   2        2.87        7.37      3.67 o 
   3  29   2        4.82        4.51      2.54 o 
   4  29   2        3.30       12.73      2.95 o 
   5  29   2        0.12        3.53      3.35 o 
  -4  30   2        0.85        3.53      2.47 o 
  -3  30   2       51.42       61.04      3.68 o 
  -2  30   2        1.69        4.52      2.37 o 
  -1  30   2       13.12       19.35      3.17 o 
   0  30   2       21.44       26.13      3.26 o 
   1  30   2        1.40       10.03      3.43 o 
   2  30   2       29.07       53.45     10.14 o 
   3  30   2        3.08        6.02      2.74 o 
   4  30   2       19.83       20.29      3.33 o 
  -3  31   2        4.42       15.47      2.73 o 
  -2  31   2        0.76        1.62      2.76 o 
  -1  31   2        7.00       12.72      2.65 o 
   0  31   2        1.84        6.24      2.50 o 
   1  31   2       12.98       15.97      4.04 o 
   2  31   2       13.19       20.43      4.55 o 
 -13   1   3       26.43       30.32      2.99 o 
 -12   1   3       21.52       27.41      2.75 o 
 -11   1   3       63.05       76.66      3.15 o 
 -10   1   3       73.42       81.67      4.45 o 
  -9   1   3      179.88      168.41      3.23 o 
  -8   1   3        0.85        1.73      1.14 o 
  -7   1   3       45.94       35.62      1.62 o 
  -6   1   3       87.05       84.45      2.61 o 
  -5   1   3        2.90        4.93      0.82 o 
  -4   1   3      664.65      651.10      5.31 o 
  -3   1   3       52.55       69.67      1.34 o 
  -2   1   3       95.00       97.32      1.44 o 
  -1   1   3      112.72      122.87      1.32 o 
   0   1   3      438.57      427.68      3.18 o 
   1   1   3      341.27      379.93      3.38 o 
   2   1   3     1163.10     1175.73      8.38 o 
   3   1   3     1402.75     1574.93     10.98 o 
   4   1   3      896.27      968.54      7.44 o 
   5   1   3      169.63      186.61      2.57 o 
   6   1   3      148.10      151.75      2.37 o 
   7   1   3       59.80       65.04      1.75 o 
   8   1   3       44.26       42.43      3.21 o 
   9   1   3        0.01        3.32      1.74 o 
  10   1   3       24.17       29.65      2.61 o 
  11   1   3       47.08       59.96      3.65 o 
  12   1   3       55.34       71.99      4.18 o 
 -13   2   3       84.20      103.98      7.02 o 
 -12   2   3       13.25       20.07      3.03 o 
 -11   2   3       48.45       47.48      2.73 o 
 -10   2   3      434.15      414.23      7.73 o 
  -9   2   3      359.42      288.58      4.07 o 
  -8   2   3       72.98       71.56      2.25 o 
  -7   2   3        1.04       -0.41      0.99 o 
  -6   2   3       22.36       25.97      1.36 o 
  -5   2   3        6.20        5.96      0.99 o 
  -4   2   3      821.02      844.20      6.51 o 
  -3   2   3        4.69        6.09      0.62 o 
  -2   2   3      688.27      713.28      5.55 o 
  -1   2   3     5022.31     5218.45     35.99 o 
   0   2   3     1535.12     1592.60      9.67 o 
   1   2   3       20.70       20.13      0.85 o 
   2   2   3      176.59      209.54      2.40 o 
   3   2   3     1834.11     2067.98     18.98 o 
   4   2   3     1380.06     1490.04     10.62 o 
   5   2   3      352.03      351.82      5.09 o 
   6   2   3      265.43      281.97      3.55 o 
   7   2   3      134.87      129.09      2.91 o 
   8   2   3       10.98        8.70      1.77 o 
   9   2   3      153.63      149.07      4.20 o 
  10   2   3        0.52        0.91      1.87 o 
  11   2   3       93.86      103.01      5.34 o 
  12   2   3      189.90      220.70      7.55 o 
 -13   3   3       21.67       25.72      2.83 o 
 -12   3   3        3.38        6.40      2.26 o 
 -11   3   3       31.68       37.01      2.54 o 
 -10   3   3      865.54      759.30      9.64 o 
  -9   3   3       71.80       71.44      2.43 o 
  -8   3   3        0.20       -1.11      1.11 o 
  -7   3   3      310.08      305.21      3.76 o 
  -6   3   3     2634.36     2607.20     17.68 o 
  -5   3   3      155.61      206.70      2.77 o 
  -4   3   3       99.71      121.74      1.93 o 
  -3   3   3      492.65      515.32      4.26 o 
  -2   3   3      179.10      159.18      1.61 o 
  -1   3   3      615.42      666.56      5.81 o 
   0   3   3      162.23      169.03      1.55 o 
   1   3   3      270.25      270.54      2.66 o 
   2   3   3       15.43       10.59      0.92 o 
   3   3   3     4863.42     5211.75     32.86 o 
   4   3   3      536.83      568.09      5.00 o 
   5   3   3       45.68       44.93      1.38 o 
   6   3   3       28.56       22.09      1.28 o 
   7   3   3       70.13       63.77      2.26 o 
   8   3   3      384.65      365.56      6.56 o 
   9   3   3       23.45       20.08      2.56 o 
  10   3   3        0.18       -1.73      1.73 o 
  11   3   3       20.31       22.63      2.75 o 
  12   3   3      201.51      220.06      6.02 o 
 -13   4   3       23.78       30.16      3.01 o 
 -12   4   3        4.20        7.17      2.65 o 
 -11   4   3       84.86       83.98      3.60 o 
 -10   4   3       66.07       63.80      4.30 o 
  -9   4   3      163.94      126.13      2.91 o 
  -8   4   3       13.41       10.48      1.59 o 
  -7   4   3      163.53      170.51      2.89 o 
  -6   4   3      233.83      254.55      3.33 o 
  -5   4   3       29.83       31.82      2.28 o 
  -4   4   3      359.34      380.34      3.67 o 
  -3   4   3     1262.56     1358.76      9.48 o 
  -2   4   3     1876.63     1976.69     11.86 o 
  -1   4   3     1221.84     1329.53     10.31 o 
   0   4   3      114.62      141.29      1.41 o 
   1   4   3        9.13       18.94      0.83 o 
   2   4   3     1141.11     1146.20      8.29 o 
   3   4   3        0.25        0.77      0.89 o 
   4   4   3     1181.59     1176.30      8.75 o 
   5   4   3       89.17       94.53      1.83 o 
   6   4   3        0.26        0.30      0.54 o 
   7   4   3      408.38      379.37      4.94 o 
   8   4   3        8.00        9.83      1.51 o 
   9   4   3        0.82        0.14      1.97 o 
  10   4   3        2.80        1.97      1.95 o 
  11   4   3        6.19        7.76      2.24 o 
  12   4   3      168.52      185.95      5.57 o 
 -13   5   3        1.66        0.78      3.01 o 
 -12   5   3       34.12       39.38      3.24 o 
 -11   5   3       36.33       38.83      2.65 o 
 -10   5   3       34.12       26.65      1.95 o 
  -9   5   3        1.27        3.43      1.31 o 
  -8   5   3      295.16      297.37      4.05 o 
  -7   5   3      105.49      103.11      2.43 o 
  -6   5   3       70.12       65.08      2.07 o 
  -5   5   3     2020.38     2116.28     14.51 o 
  -4   5   3      966.69     1009.53      7.57 o 
  -3   5   3        1.69        4.21      0.75 o 
  -2   5   3      552.47      548.69      3.94 o 
  -1   5   3       88.99       78.73      1.69 o 
   0   5   3      133.43      141.73      1.75 o 
   1   5   3      604.24      595.32      4.77 o 
   2   5   3      128.98      116.18      1.82 o 
   3   5   3      856.81      922.23      7.10 o 
   4   5   3     1131.77     1222.08      9.05 o 
   5   5   3       43.43       42.44      1.81 o 
   6   5   3      184.28      174.83      3.18 o 
   7   5   3       21.26       28.72      1.79 o 
   8   5   3       18.55       29.31      1.95 o 
   9   5   3       58.88       56.40      3.11 o 
  10   5   3        0.09       -0.32      1.79 o 
  11   5   3       27.23       27.54      2.87 o 
  12   5   3       15.70       19.95      2.95 o 
 -13   6   3       13.81       16.92      3.26 o 
 -12   6   3        1.33       -0.48      2.87 o 
 -11   6   3       44.65       48.82      4.45 o 
 -10   6   3       12.71       15.04      1.96 o 
  -9   6   3        1.84        3.83      1.36 o 
  -8   6   3        0.34        1.19      1.19 o 
  -7   6   3      302.75      289.24      3.80 o 
  -6   6   3      306.24      288.83      3.60 o 
  -5   6   3      731.18      712.15      6.05 o 
  -4   6   3      364.59      338.14      3.47 o 
  -3   6   3      304.84      311.18      3.09 o 
  -2   6   3     1849.40     1967.34     11.95 o 
  -1   6   3      764.26      851.59      8.80 o 
   0   6   3       84.99       97.05      1.23 o 
   1   6   3      167.79      189.75      2.25 o 
   2   6   3       86.65       82.76      1.69 o 
   3   6   3      130.91      145.23      2.17 o 
   4   6   3     1027.46     1050.85      8.01 o 
   5   6   3      151.37      166.10      2.99 o 
   6   6   3        0.31        0.30      1.01 o 
   7   6   3        0.61       -1.10      1.10 o 
   8   6   3      123.37       90.04      2.76 o 
   9   6   3       56.80       56.62      2.57 o 
  10   6   3       13.87       12.23      2.24 o 
  11   6   3       39.07       45.57      3.28 o 
  12   6   3       17.00       26.32      4.04 o 
 -13   7   3        9.75       19.41      3.95 o 
 -12   7   3        4.47        3.29      2.31 o 
 -11   7   3       38.45       43.49      2.75 o 
 -10   7   3       25.00       33.99      2.43 o 
  -9   7   3       25.53       32.85      1.88 o 
  -8   7   3        4.30        6.47      1.28 o 
  -7   7   3       75.15       76.63      2.21 o 
  -6   7   3       70.43       87.52      3.23 o 
  -5   7   3      139.00      150.40      2.49 o 
  -4   7   3      581.52      618.56      8.07 o 
  -3   7   3      285.84      287.21      3.01 o 
  -2   7   3     3230.82     3484.13     22.30 o 
  -1   7   3     2992.25     3270.74     19.19 o 
   0   7   3     1872.85     2067.85     14.11 o 
   1   7   3       27.75       35.08      1.11 o 
   2   7   3      150.68      144.66      2.06 o 
   3   7   3       52.54       48.00      1.42 o 
   4   7   3      225.04      228.56      3.32 o 
   5   7   3       45.97       40.44      1.65 o 
   6   7   3       30.66       31.92      1.76 o 
   7   7   3        3.43        0.49      1.15 o 
   8   7   3       14.18       11.29      1.55 o 
   9   7   3        0.13        1.16      1.41 o 
  10   7   3        4.35        6.14      2.06 o 
  11   7   3        5.66        7.24      2.26 o 
  12   7   3       29.10       41.72      5.65 o 
 -13   8   3       79.78       86.13      5.93 o 
 -12   8   3        5.29        6.49      3.51 o 
 -11   8   3        6.06        6.29      2.22 o 
 -10   8   3       30.84       32.27      2.93 o 
  -9   8   3      512.22      485.66      5.51 o 
  -8   8   3       29.81       25.42      1.69 o 
  -7   8   3        8.13        7.42      1.27 o 
  -6   8   3        8.55       11.46      1.23 o 
  -5   8   3       59.10       76.67      2.09 o 
  -4   8   3     2080.46     2168.63     14.77 o 
  -3   8   3        0.03        0.74      0.65 o 
  -2   8   3     1992.04     2119.74     14.17 o 
  -1   8   3      643.56      738.45      5.71 o 
   0   8   3      496.35      488.75      4.23 o 
   1   8   3       79.91       82.93      1.58 o 
   2   8   3        3.40        0.97      0.61 o 
   3   8   3       27.61       19.27      1.21 o 
   4   8   3      362.76      369.32      3.87 o 
   5   8   3      102.43       96.45      2.41 o 
   6   8   3      223.10      210.12      3.64 o 
   7   8   3      233.39      233.27      3.96 o 
   8   8   3        4.17        1.74      1.37 o 
   9   8   3        0.06        1.55      1.41 o 
  10   8   3       87.46       92.21      3.90 o 
  11   8   3        7.14       11.33      2.44 o 
  12   8   3       58.20       55.15      3.79 o 
 -13   9   3      139.54      156.51      7.51 o 
 -12   9   3       11.07        9.19      2.63 o 
 -11   9   3        1.24       -0.11      2.17 o 
 -10   9   3      195.78      172.74      4.82 o 
  -9   9   3        0.18        1.93      1.49 o 
  -8   9   3       47.40       51.12      2.05 o 
  -7   9   3        1.97        2.05      1.07 o 
  -6   9   3       32.03       35.19      1.59 o 
  -5   9   3       74.64       79.48      1.98 o 
  -4   9   3        2.60        2.41      0.97 o 
  -3   9   3     1113.34     1117.91      8.30 o 
  -2   9   3      117.20      157.11      2.21 o 
  -1   9   3     1216.57     1231.56      9.61 o 
   0   9   3      392.48      342.90      3.67 o 
   1   9   3     2046.28     2110.20     14.25 o 
   2   9   3      833.47      853.91      6.75 o 
   3   9   3      414.69      430.84      5.85 o 
   4   9   3      179.55      181.57      2.82 o 
   5   9   3       91.52       79.38      1.97 o 
   6   9   3       52.33       54.50      2.17 o 
   7   9   3      143.34      140.74      3.37 o 
   8   9   3       27.59       27.20      2.04 o 
   9   9   3       36.86       36.81      2.27 o 
  10   9   3        1.66        3.21      1.97 o 
  11   9   3       19.40       25.08      2.90 o 
  12   9   3        0.30       -0.55      2.23 o 
 -13  10   3        2.81        8.46      3.58 o 
 -12  10   3       26.27       23.43      3.02 o 
 -11  10   3       31.20       22.00      2.80 o 
 -10  10   3        1.61        5.78      2.26 o 
  -9  10   3       28.96       22.30      2.07 o 
  -8  10   3        0.27       -0.69      1.18 o 
  -7  10   3        7.16        7.76      1.18 o 
  -6  10   3        0.00        0.64      0.96 o 
  -5  10   3       18.71       17.17      1.19 o 
  -4  10   3       78.27       76.79      1.91 o 
  -3  10   3      147.98      140.02      2.09 o 
  -2  10   3     1051.43     1028.08      7.70 o 
  -1  10   3      874.38      925.54      7.06 o 
   0  10   3       91.40       98.64      1.79 o 
   1  10   3      102.11      102.03      1.85 o 
   2  10   3      498.24      532.40      4.82 o 
   3  10   3      153.08      141.06      2.37 o 
   4  10   3      498.11      521.05      5.02 o 
   5  10   3      256.91      247.96      3.19 o 
   6  10   3       24.52       25.62      1.78 o 
   7  10   3      129.60      115.22      3.16 o 
   8  10   3       93.22       87.08      3.08 o 
   9  10   3        6.57        6.79      2.00 o 
  10  10   3       14.00       14.80      2.37 o 
  11  10   3        6.83        9.21      2.39 o 
  12  10   3       26.91       27.57      3.14 o 
 -12  11   3       19.12       22.34      3.27 o 
 -11  11   3       24.74       27.37      4.18 o 
 -10  11   3      115.47      109.22      6.40 o 
  -9  11   3        0.10        0.98      1.89 o 
  -8  11   3       32.62       35.88      2.22 o 
  -7  11   3       29.65       29.43      2.29 o 
  -6  11   3       44.47       42.52      1.71 o 
  -5  11   3       51.65       46.59      1.67 o 
  -4  11   3       13.86       14.81      1.39 o 
  -3  11   3      153.28      138.75      2.11 o 
  -2  11   3      139.52      163.46      2.25 o 
  -1  11   3        2.13        4.17      0.76 o 
   0  11   3       29.23       41.14      1.34 o 
   1  11   3      229.72      249.53      2.99 o 
   2  11   3      150.45      149.00      2.41 o 
   3  11   3      367.72      354.72      3.90 o 
   4  11   3       49.39       46.46      1.83 o 
   5  11   3      144.77      143.62      2.81 o 
   6  11   3      169.21      152.86      3.32 o 
   7  11   3       74.53       81.70      2.86 o 
   8  11   3       33.34       27.55      2.06 o 
   9  11   3       33.19       34.27      2.31 o 
  10  11   3        9.43       10.85      2.93 o 
  11  11   3       78.87       95.18      4.17 o 
  12  11   3       37.07       32.67      4.04 o 
 -12  12   3        6.21        2.89      3.94 o 
 -11  12   3       23.79       19.46      2.82 o 
 -10  12   3      222.08      228.09      5.60 o 
  -9  12   3        0.10        0.33      1.87 o 
  -8  12   3       33.22       28.30      2.14 o 
  -7  12   3        3.41        1.10      1.43 o 
  -6  12   3       23.84       18.87      1.29 o 
  -5  12   3      105.72      122.87      2.20 o 
  -4  12   3     1869.42     1873.52     13.24 o 
  -3  12   3      484.53      477.06      4.47 o 
  -2  12   3        4.58        3.64      0.76 o 
  -1  12   3      986.08     1057.71      8.07 o 
   0  12   3       81.49       67.16      1.58 o 
   1  12   3       67.56       47.59      1.66 o 
   2  12   3       78.16       79.68      1.92 o 
   3  12   3        9.08        8.16      1.06 o 
   4  12   3       17.64       17.71      1.32 o 
   5  12   3       72.08       64.14      2.04 o 
   6  12   3      457.85      438.75      5.67 o 
   7  12   3      919.51      831.56      8.73 o 
   8  12   3       37.75       31.02      2.13 o 
   9  12   3       30.05       26.71      2.26 o 
  10  12   3        5.27        8.15      1.80 o 
  11  12   3       37.68       47.06      4.22 o 
 -12  13   3       33.52       33.19      3.45 o 
 -11  13   3       39.05       38.56      3.30 o 
 -10  13   3       89.20       92.54      4.62 o 
  -9  13   3        0.18        0.07      1.90 o 
  -8  13   3        6.89        6.60      1.69 o 
  -7  13   3      254.96      251.81      4.41 o 
  -6  13   3       13.47       16.70      1.67 o 
  -5  13   3       33.36       38.33      2.02 o 
  -4  13   3      434.05      406.43      5.05 o 
  -3  13   3       34.14       38.15      1.84 o 
  -2  13   3      335.95      333.19      3.54 o 
  -1  13   3       94.02       74.18      1.77 o 
   0  13   3      185.63      207.42      2.75 o 
   1  13   3        6.63        8.66      0.95 o 
   2  13   3       46.01       49.82      1.70 o 
   3  13   3        3.44        4.90      1.04 o 
   4  13   3      205.26      222.44      3.43 o 
   5  13   3      510.80      460.12      5.84 o 
   6  13   3       62.76       79.04      2.84 o 
   7  13   3       60.51       59.44      2.78 o 
   8  13   3        5.07        3.38      1.57 o 
   9  13   3       17.71       18.43      1.94 o 
  10  13   3       16.82       19.05      2.15 o 
  11  13   3        0.05        3.43      2.82 o 
 -12  14   3        1.54        2.07      2.56 o 
 -11  14   3        3.41        0.94      3.34 o 
 -10  14   3       16.86       21.04      2.79 o 
  -9  14   3        3.04        3.81      2.14 o 
  -8  14   3      162.53      161.42      3.87 o 
  -7  14   3        0.10        0.11      1.52 o 
  -6  14   3        0.99        0.74      1.33 o 
  -5  14   3      534.53      528.25      6.20 o 
  -4  14   3      240.11      233.35      3.81 o 
  -3  14   3        7.84        9.06      1.55 o 
  -2  14   3      205.34      197.65      2.62 o 
  -1  14   3       56.04       45.06      1.99 o 
   0  14   3       28.74       35.87      1.65 o 
   1  14   3       35.77       45.44      1.81 o 
   2  14   3        9.84       10.53      1.07 o 
   3  14   3        1.54        1.49      1.01 o 
   4  14   3       62.32       46.28      1.80 o 
   5  14   3       12.64       12.81      1.35 o 
   6  14   3        1.24        0.55      1.58 o 
   7  14   3       10.80       10.31      1.72 o 
   8  14   3       78.33       75.81      3.04 o 
   9  14   3       32.11       31.29      2.33 o 
  10  14   3       15.27       21.65      2.55 o 
  11  14   3       45.14       54.21      4.90 o 
 -12  15   3       14.81       14.91      3.03 o 
 -11  15   3       10.72       13.20      2.79 o 
 -10  15   3      100.47       96.00      4.22 o 
  -9  15   3        0.14        0.58      2.09 o 
  -8  15   3      148.73      130.60      3.64 o 
  -7  15   3       28.64       33.95      2.25 o 
  -6  15   3      107.19      101.47      3.16 o 
  -5  15   3      141.94      114.25      3.10 o 
  -4  15   3       58.98       54.38      2.27 o 
  -3  15   3      406.18      414.29      5.11 o 
  -2  15   3        0.53        1.35      0.73 o 
  -1  15   3        1.95        0.70      0.82 o 
   0  15   3       14.50       17.96      1.19 o 
   1  15   3       84.92       70.48      1.89 o 
   2  15   3       16.30       14.77      1.20 o 
   3  15   3      149.45      131.00      3.62 o 
   4  15   3      138.39      137.73      3.09 o 
   5  15   3       11.85       11.56      1.54 o 
   6  15   3      113.92      107.79      3.08 o 
   7  15   3      147.40      141.97      4.07 o 
   8  15   3        7.30       10.00      1.77 o 
   9  15   3        5.27        5.05      2.06 o 
  10  15   3       36.43       42.99      3.10 o 
  11  15   3      110.66      113.72      5.44 o 
 -11  16   3        2.81        1.64      2.44 o 
 -10  16   3        0.03        2.97      2.40 o 
  -9  16   3        4.19        5.02      2.19 o 
  -8  16   3       25.38       25.29      2.26 o 
  -7  16   3        0.01        0.34      1.62 o 
  -6  16   3        6.49        4.45      1.60 o 
  -5  16   3       73.37       69.44      3.49 o 
  -4  16   3      286.78      265.45      4.30 o 
  -3  16   3      259.15      241.26      3.98 o 
  -2  16   3       39.73       36.60      1.36 o 
  -1  16   3        0.45        0.07      0.85 o 
   0  16   3       30.06       44.54      2.36 o 
   1  16   3      155.03      170.08      3.01 o 
   2  16   3        3.90        6.57      1.12 o 
   3  16   3      118.24      110.93      2.53 o 
   4  16   3        9.86        9.71      1.29 o 
   5  16   3        4.15        4.57      1.42 o 
   6  16   3      120.72      108.99      3.20 o 
   7  16   3       72.49       69.77      2.86 o 
   8  16   3        2.49        3.27      1.86 o 
   9  16   3        7.41        9.91      2.20 o 
  10  16   3        0.82        4.05      3.72 o 
 -11  17   3        9.80        7.45      2.76 o 
 -10  17   3      126.27      120.15      5.92 o 
  -9  17   3        0.18        0.17      2.17 o 
  -8  17   3       22.07       20.92      2.69 o 
  -7  17   3      187.19      179.72      4.04 o 
  -6  17   3       79.83       86.41      3.01 o 
  -5  17   3       40.58       40.53      2.32 o 
  -4  17   3        2.17       -0.20      1.38 o 
  -3  17   3        0.91        2.22      1.36 o 
  -2  17   3      393.90      415.71      5.21 o 
  -1  17   3       59.14       64.01      1.86 o 
   0  17   3      200.34      187.77      2.97 o 
   1  17   3      111.53      102.85      2.34 o 
   2  17   3       27.49       23.50      1.51 o 
   3  17   3       63.49       63.51      2.14 o 
   4  17   3       16.33       18.93      1.51 o 
   5  17   3      140.53      132.06      3.32 o 
   6  17   3        4.52        6.22      1.65 o 
   7  17   3        0.09        2.52      1.60 o 
   8  17   3       14.22       17.87      2.55 o 
   9  17   3        1.20        6.42      2.77 o 
  10  17   3       12.95       20.84      3.71 o 
 -11  18   3       27.00       26.97      3.56 o 
 -10  18   3        0.40        2.46      3.50 o 
  -9  18   3        0.41       -1.38      2.36 o 
  -8  18   3        0.88        1.24      2.50 o 
  -7  18   3      107.10       99.37      3.44 o 
  -6  18   3      125.66      120.04      3.54 o 
  -5  18   3      130.06      125.02      5.57 o 
  -4  18   3       60.99       51.00      2.50 o 
  -3  18   3       21.31       20.59      1.81 o 
  -2  18   3      262.23      233.71      4.97 o 
  -1  18   3        5.78        6.56      1.07 o 
   0  18   3       45.47       42.79      2.29 o 
   1  18   3        8.23        6.64      1.18 o 
   2  18   3       75.84       78.64      2.33 o 
   3  18   3        8.71        8.35      1.33 o 
   4  18   3      294.06      279.07      4.37 o 
   5  18   3       60.98       61.52      2.66 o 
   6  18   3       39.87       39.89      3.16 o 
   7  18   3       43.82       43.91      2.95 o 
   8  18   3        1.24        1.75      1.86 o 
   9  18   3        5.74       12.30      2.32 o 
  10  18   3       12.41       19.15      3.70 o 
 -10  19   3       14.68       19.43      4.62 o 
  -9  19   3        2.11        4.24      3.27 o 
  -8  19   3       72.89       61.48      3.67 o 
  -7  19   3       18.39       21.48      2.28 o 
  -6  19   3       26.05       22.85      2.17 o 
  -5  19   3      320.68      317.15      6.08 o 
  -4  19   3        4.71        3.42      1.62 o 
  -3  19   3        6.64        6.76      1.60 o 
  -2  19   3      259.64      254.02      4.25 o 
  -1  19   3      141.13      144.66      3.26 o 
   0  19   3      110.48      106.29      2.50 o 
   1  19   3       41.72       42.45      1.84 o 
   2  19   3        6.65        3.24      1.18 o 
   3  19   3      138.90      134.56      2.88 o 
   4  19   3      193.06      179.20      3.38 o 
   5  19   3        2.79        1.37      1.51 o 
   6  19   3      109.48      112.84      4.68 o 
   7  19   3       20.07       16.81      2.37 o 
   8  19   3       52.61       47.38      3.19 o 
   9  19   3        0.87        5.97      3.13 o 
  10  19   3        1.10       11.18      3.56 o 
 -10  20   3        0.21       -0.04      2.55 o 
  -9  20   3       40.83       36.18      3.31 o 
  -8  20   3        6.52        8.72      2.49 o 
  -7  20   3        6.42        5.20      1.88 o 
  -6  20   3       10.66        9.19      1.94 o 
  -5  20   3       28.42       26.56      2.83 o 
  -4  20   3        8.54        5.93      1.69 o 
  -3  20   3       74.35       67.53      2.64 o 
  -2  20   3        6.54        3.54      1.53 o 
  -1  20   3       13.52       17.54      1.78 o 
   0  20   3       23.51       17.24      1.47 o 
   1  20   3       17.87        9.52      1.37 o 
   2  20   3      306.32      267.99      3.90 o 
   3  20   3       53.79       51.14      2.15 o 
   4  20   3       56.33       65.25      2.42 o 
   5  20   3       48.40       43.53      2.83 o 
   6  20   3       39.47       36.09      2.77 o 
   7  20   3       10.80       12.59      2.19 o 
   8  20   3       60.05       56.90      3.49 o 
   9  20   3       34.77       31.84      2.99 o 
 -10  21   3        7.86        5.40      2.66 o 
  -9  21   3        0.39       -0.58      2.45 o 
  -8  21   3       25.53       18.15      4.33 o 
  -7  21   3       23.84       24.02      3.13 o 
  -6  21   3       61.35       59.48      2.98 o 
  -5  21   3       96.31       83.99      3.37 o 
  -4  21   3       15.19       15.47      2.02 o 
  -3  21   3        1.85        1.29      1.74 o 
  -2  21   3       28.29       22.92      1.99 o 
  -1  21   3       25.00       26.07      2.07 o 
   0  21   3        7.77        3.60      1.56 o 
   1  21   3        2.93        2.60      1.37 o 
   2  21   3       24.84       19.90      1.65 o 
   3  21   3       18.02       13.70      1.54 o 
   4  21   3       49.24       40.97      2.31 o 
   5  21   3      170.91      150.08      4.24 o 
   6  21   3      138.71      121.18      4.02 o 
   7  21   3       64.85       64.30      3.57 o 
   8  21   3        2.33        3.73      2.12 o 
   9  21   3        0.75        3.02      2.28 o 
  -9  22   3       12.48       18.88      3.09 o 
  -8  22   3        1.35        4.18      2.31 o 
  -7  22   3        0.04        1.74      2.14 o 
  -6  22   3       11.68       13.32      2.08 o 
  -5  22   3       74.45       64.18      3.06 o 
  -4  22   3        7.68        1.96      1.64 o 
  -3  22   3       73.58       68.25      2.87 o 
  -2  22   3      233.12      219.14      4.31 o 
  -1  22   3        0.04       -1.51      1.61 o 
   0  22   3        2.29       -0.82      2.28 o 
   1  22   3       18.29       14.83      1.91 o 
   2  22   3        0.32       -1.26      1.26 o 
   3  22   3      148.66      152.50      3.61 o 
   4  22   3       10.70       14.89      2.06 o 
   5  22   3        3.66        4.03      2.69 o 
   6  22   3        0.18        2.15      1.91 o 
   7  22   3        0.02        2.39      2.06 o 
   8  22   3        0.03       -0.91      2.08 o 
  -9  23   3        5.14        5.72      2.63 o 
  -8  23   3        0.03       -0.16      2.26 o 
  -7  23   3        9.35        8.65      2.62 o 
  -6  23   3       45.14       47.11      2.89 o 
  -5  23   3       12.86       14.00      2.10 o 
  -4  23   3       18.77       15.47      2.14 o 
  -3  23   3       58.12       51.78      2.79 o 
  -2  23   3        0.00        0.65      1.64 o 
  -1  23   3        2.29       -1.57      1.57 o 
   0  23   3       18.43       17.57      2.05 o 
   1  23   3       32.76       31.45      2.26 o 
   2  23   3       13.96       14.82      1.64 o 
   3  23   3       67.81       60.56      2.64 o 
   4  23   3      184.12      161.92      6.49 o 
   5  23   3       16.80       17.89      2.30 o 
   6  23   3        4.72        3.80      2.12 o 
   7  23   3       21.26       27.68      2.83 o 
   8  23   3        1.25        2.60      2.19 o 
  -8  24   3       47.47       43.98      3.58 o 
  -7  24   3       11.91        9.76      2.96 o 
  -6  24   3       15.02       11.84      2.17 o 
  -5  24   3       22.71       20.72      2.38 o 
  -4  24   3        7.55        5.54      1.95 o 
  -3  24   3        3.10        1.55      1.71 o 
  -2  24   3        5.00        7.73      1.83 o 
  -1  24   3        5.00        8.15      1.87 o 
   0  24   3        0.29       -0.64      1.76 o 
   1  24   3        0.11       -1.52      1.52 o 
   2  24   3       43.16       43.21      2.86 o 
   3  24   3       30.46       28.64      2.19 o 
   4  24   3        5.96        2.82      1.86 o 
   5  24   3       37.46       35.27      2.84 o 
   6  24   3        5.27        8.71      2.63 o 
   7  24   3       10.03       14.42      2.48 o 
   8  24   3        9.88        8.15      2.36 o 
  -8  25   3       12.15       17.46      3.65 o 
  -7  25   3        3.96        2.94      3.70 o 
  -6  25   3       13.43       15.12      3.25 o 
  -5  25   3        1.30        0.80      1.79 o 
  -4  25   3       71.79       73.53      3.34 o 
  -3  25   3      245.88      237.58      4.78 o 
  -2  25   3       23.62       18.85      2.23 o 
  -1  25   3        1.82        0.50      2.65 o 
   0  25   3      130.00      109.14      5.18 o 
   1  25   3        4.13        4.52      2.07 o 
   2  25   3       19.81       17.11      2.28 o 
   3  25   3        1.98        1.51      1.81 o 
   4  25   3        2.21        3.35      2.75 o 
   5  25   3       25.68       28.67      3.13 o 
   6  25   3        0.33        0.66      1.93 o 
   7  25   3       20.20       26.12      3.08 o 
  -7  26   3        6.69       13.26      3.75 o 
  -6  26   3       20.70       21.83      2.60 o 
  -5  26   3        2.61        2.49      2.09 o 
  -4  26   3        0.74        1.17      1.94 o 
  -3  26   3       98.43       99.41      3.64 o 
  -2  26   3       24.84       19.46      2.36 o 
  -1  26   3       74.14       88.03      3.43 o 
   0  26   3      125.21      112.68      4.11 o 
   1  26   3       77.17       72.42      4.09 o 
   2  26   3       25.45       25.48      2.53 o 
   3  26   3       25.52       29.08      2.58 o 
   4  26   3        0.04       -0.65      2.36 o 
   5  26   3       71.37       82.11      3.85 o 
   6  26   3        4.60        8.68      2.69 o 
  -7  27   3       20.89       19.04      3.82 o 
  -6  27   3       13.97       15.33      3.66 o 
  -5  27   3        9.43        7.57      2.33 o 
  -4  27   3       77.97       82.13      3.58 o 
  -3  27   3        3.81        3.49      2.00 o 
  -2  27   3        6.64        1.77      1.97 o 
  -1  27   3       26.72       35.00      2.95 o 
   0  27   3        3.76        5.34      2.18 o 
   1  27   3        7.23        7.99      2.25 o 
   2  27   3        7.10       11.93      2.29 o 
   3  27   3        8.89       10.23      2.74 o 
   4  27   3       16.32       24.33      3.12 o 
   5  27   3       13.38       16.82      3.49 o 
   6  27   3        7.39       12.73      2.56 o 
  -6  28   3       18.25       19.77      3.92 o 
  -5  28   3       20.03       31.36      3.38 o 
  -4  28   3       17.92       30.35      2.77 o 
  -3  28   3        2.06        5.58      2.16 o 
  -2  28   3       13.07        9.51      2.60 o 
  -1  28   3        9.14        7.80      2.26 o 
   0  28   3       47.39       50.40      3.32 o 
   1  28   3       41.85       53.42      3.42 o 
   2  28   3        5.20        1.70      2.65 o 
   3  28   3        0.03        2.84      2.43 o 
   4  28   3       11.83       18.57      3.01 o 
   5  28   3        9.81       13.91      3.36 o 
  -5  29   3       55.15       69.01      4.22 o 
  -4  29   3       26.29       32.95      3.40 o 
  -3  29   3        6.53        9.65      3.18 o 
  -2  29   3       11.98       14.65      3.28 o 
  -1  29   3        3.49        4.46      3.37 o 
   0  29   3        0.02        3.50      2.22 o 
   1  29   3        0.16        3.47      2.28 o 
   2  29   3        0.19        6.09      2.29 o 
   3  29   3        1.29        3.28      2.56 o 
   4  29   3        5.58        7.23      2.82 o 
  -4  30   3        8.38       13.33      7.00 o 
  -3  30   3       42.95       49.38      4.39 o 
  -2  30   3      132.30      157.77      6.12 o 
  -1  30   3       71.53       85.25      4.93 o 
   0  30   3        1.14        9.81      4.52 o 
   1  30   3        4.71        3.89      2.47 o 
   2  30   3        6.24        5.67      3.42 o 
   3  30   3        1.48        3.61      2.76 o 
  -1  31   3       13.35       27.43      3.70 o 
   0  31   3       28.05       45.84      6.71 o 
 -13   0   4        0.64        0.33      4.33 o 
 -12   0   4       54.53       54.01      4.71 o 
 -11   0   4       77.63       81.13      4.43 o 
 -10   0   4      460.37      452.20      7.85 o 
  -9   0   4        1.45        0.35      1.73 o 
  -8   0   4      134.00      137.16      5.15 o 
  -7   0   4      836.83      878.38     10.68 o 
  -6   0   4      175.88      146.99      3.59 o 
  -5   0   4      605.79      625.72      8.20 o 
  -4   0   4      118.17      134.30      5.26 o 
  -3   0   4     1727.58     1713.55     16.68 o 
  -2   0   4       16.21       18.89      1.25 o 
  -1   0   4     4424.12     4925.28     43.76 o 
   0   0   4     2233.83     2450.22     26.80 o 
   1   0   4      660.08      760.63      8.61 o 
   2   0   4     1278.71     1400.46     16.36 o 
   3   0   4       30.02       22.67      1.73 o 
   4   0   4     1111.66     1127.85     12.38 o 
   5   0   4      162.19      163.54      4.34 o 
   6   0   4      286.47      289.60      5.28 o 
   7   0   4       37.40       26.04      2.35 o 
   8   0   4       10.31       15.31      2.94 o 
   9   0   4        0.00        3.50      2.59 o 
  10   0   4        8.32        5.27      2.94 o 
  11   0   4        9.59       16.08      4.01 o 
  12   0   4      162.53      186.06      8.11 o 
 -13   1   4       62.44       73.52      6.89 o 
 -12   1   4       16.19       22.60      3.54 o 
 -11   1   4        1.70        5.41      1.58 o 
 -10   1   4        6.12        4.10      2.29 o 
  -9   1   4       13.97       26.71      1.78 o 
  -8   1   4       62.67       68.59      2.29 o 
  -7   1   4        5.07        8.84      1.32 o 
  -6   1   4        6.25        3.77      0.98 o 
  -5   1   4        1.30        3.47      0.85 o 
  -4   1   4     1703.05     1706.39     11.96 o 
  -3   1   4       84.06       98.95      1.70 o 
  -2   1   4      304.81      321.04      3.05 o 
  -1   1   4     1957.50     2085.05     12.68 o 
   0   1   4      306.27      335.28      3.22 o 
   1   1   4        0.33        4.37      0.67 o 
   2   1   4      482.03      450.10      4.25 o 
   3   1   4      144.60      135.24      2.26 o 
   4   1   4        0.04       -0.28      0.82 o 
   5   1   4      256.76      244.35      3.24 o 
   6   1   4      593.95      588.05      5.65 o 
   7   1   4        3.37        6.41      1.25 o 
   8   1   4       99.46       68.86      3.24 o 
   9   1   4       24.34       22.93      2.45 o 
  10   1   4       16.82       18.64      2.53 o 
  11   1   4       36.14       47.02      3.45 o 
  12   1   4        4.01        9.87      2.76 o 
 -13   2   4        7.35       12.16      2.93 o 
 -12   2   4       25.30       31.42      2.91 o 
 -11   2   4        0.20        0.80      1.89 o 
 -10   2   4       19.30       23.39      2.24 o 
  -9   2   4       43.76       41.64      2.06 o 
  -8   2   4        6.33        5.98      1.29 o 
  -7   2   4      166.95      156.36      2.88 o 
  -6   2   4      249.58      245.50      3.33 o 
  -5   2   4      100.00      110.27      2.09 o 
  -4   2   4        0.68        0.84      0.67 o 
  -3   2   4      538.89      567.97      4.81 o 
  -2   2   4      990.38     1104.41      7.22 o 
  -1   2   4      794.99      697.81      6.33 o 
   0   2   4        0.68        0.70      0.47 o 
   1   2   4      943.23     1021.43      7.68 o 
   2   2   4      512.68      539.57      4.82 o 
   3   2   4     1226.25     1219.05      9.18 o 
   4   2   4     1171.75     1214.41      9.27 o 
   5   2   4       32.46       44.65      1.62 o 
   6   2   4       42.52       33.36      2.29 o 
   7   2   4       47.56       64.76      2.44 o 
   8   2   4       46.62       55.72      3.17 o 
   9   2   4        5.92        4.59      1.95 o 
  10   2   4        9.26        9.76      2.27 o 
  11   2   4        0.02        0.01      2.24 o 
  12   2   4      158.06      181.50      5.65 o 
 -13   3   4       55.91       61.37      5.55 o 
 -12   3   4       57.42       67.72      3.74 o 
 -11   3   4       11.37       15.89      2.06 o 
 -10   3   4       41.04       41.31      2.20 o 
  -9   3   4       40.92       46.23      2.13 o 
  -8   3   4       89.92       81.29      2.41 o 
  -7   3   4      145.04      148.95      2.87 o 
  -6   3   4      750.12      689.58      6.21 o 
  -5   3   4        3.08        4.13      0.89 o 
  -4   3   4      226.41      241.98      2.89 o 
  -3   3   4      336.73      343.88      3.37 o 
  -2   3   4     2932.76     3111.21     25.01 o 
  -1   3   4       67.93       49.75      3.73 o 
   0   3   4       72.03       54.38      1.05 o 
   1   3   4      682.61      729.24      5.88 o 
   2   3   4        0.82        2.92      0.69 o 
   3   3   4      104.73      108.26      2.08 o 
   4   3   4      896.95      899.30      8.05 o 
   5   3   4      219.32      215.66      3.02 o 
   6   3   4        6.39        5.96      1.30 o 
   7   3   4        7.57        5.61      1.35 o 
   8   3   4        1.31        0.75      1.67 o 
   9   3   4       19.75       22.00      2.45 o 
  10   3   4        8.18        9.80      2.69 o 
  11   3   4       21.56       24.97      2.95 o 
  12   3   4        6.96       18.59      3.08 o 
 -13   4   4        0.02        2.57      4.06 o 
 -12   4   4       60.30       63.83      3.21 o 
 -11   4   4       22.29       29.33      2.57 o 
 -10   4   4       25.81       22.63      1.84 o 
  -9   4   4       48.30       53.21      2.31 o 
  -8   4   4       12.96       14.79      2.03 o 
  -7   4   4       14.93       19.37      1.51 o 
  -6   4   4       47.05       41.08      1.71 o 
  -5   4   4      139.45      148.24      2.49 o 
  -4   4   4       78.15       78.73      1.67 o 
  -3   4   4       12.45       15.09      0.84 o 
  -2   4   4       16.86       16.52      1.75 o 
  -1   4   4      767.18      817.80      7.25 o 
   0   4   4        1.50        1.32      0.73 o 
   1   4   4      441.79      458.61      4.17 o 
   2   4   4      148.19      147.37      2.27 o 
   3   4   4      303.63      294.83      3.35 o 
   4   4   4      211.60      213.50      3.65 o 
   5   4   4      261.86      270.05      3.68 o 
   6   4   4       60.60       62.31      1.82 o 
   7   4   4      154.42      165.66      3.45 o 
   8   4   4        1.08        0.02      1.33 o 
   9   4   4       44.79       37.53      2.87 o 
  10   4   4      253.16      253.66      7.22 o 
  11   4   4       40.66       45.70      3.49 o 
  12   4   4       10.78       18.62      3.08 o 
 -13   5   4       44.10       51.78      4.21 o 
 -12   5   4       55.37       56.81      3.66 o 
 -11   5   4        4.78       10.41      2.31 o 
 -10   5   4       43.58       31.01      2.64 o 
  -9   5   4        2.31        1.72      1.32 o 
  -8   5   4        7.88        9.72      1.46 o 
  -7   5   4       15.50        9.23      1.31 o 
  -6   5   4      222.77      225.60      3.24 o 
  -5   5   4     1284.35     1339.58     10.00 o 
  -4   5   4      344.38      381.37      3.83 o 
  -3   5   4      881.18      906.75      6.94 o 
  -2   5   4     1442.94     1520.80     12.04 o 
  -1   5   4        1.67        0.76      0.73 o 
   0   5   4       49.14       40.36      1.46 o 
   1   5   4      215.40      245.33      2.81 o 
   2   5   4        1.31       -0.64      0.64 o 
   3   5   4      436.02      414.87      4.19 o 
   4   5   4        0.79       -0.50      0.79 o 
   5   5   4        3.12        2.64      0.87 o 
   6   5   4        0.88        1.50      0.97 o 
   7   5   4        0.05        4.01      1.41 o 
   8   5   4       27.66       22.60      1.89 o 
   9   5   4        0.16        2.30      1.91 o 
  10   5   4        9.27       13.48      2.41 o 
  11   5   4       60.47       73.33      4.16 o 
  12   5   4       32.19       36.84      3.49 o 
 -13   6   4       53.60       56.74      4.42 o 
 -12   6   4        7.25        5.72      3.27 o 
 -11   6   4       16.52       19.51      2.38 o 
 -10   6   4        4.98        5.32      1.74 o 
  -9   6   4      108.47      107.60      2.88 o 
  -8   6   4       46.92       45.44      2.08 o 
  -7   6   4      234.69      231.00      4.38 o 
  -6   6   4      539.33      532.21      5.30 o 
  -5   6   4       66.36       70.19      2.69 o 
  -4   6   4      276.61      245.88      2.92 o 
  -3   6   4        1.42        5.42      0.68 o 
  -2   6   4        1.94        0.37      0.90 o 
  -1   6   4      897.28     1029.80      8.76 o 
   0   6   4      697.12      763.94      7.00 o 
   1   6   4      939.71      958.55      7.33 o 
   2   6   4      249.99      262.69      3.09 o 
   3   6   4      512.79      508.77      4.87 o 
   4   6   4       32.40       37.57      1.51 o 
   5   6   4       60.13       61.06      1.77 o 
   6   6   4       37.96       44.27      2.09 o 
   7   6   4      530.90      439.40      8.08 o 
   8   6   4      237.13      253.22      4.54 o 
   9   6   4       55.83       55.04      3.32 o 
  10   6   4        4.03        4.96      2.19 o 
  11   6   4       18.07       19.02      2.83 o 
  12   6   4      107.73      121.32      7.07 o 
 -13   7   4        4.85       12.18      3.89 o 
 -12   7   4      106.93      121.59      4.66 o 
 -11   7   4       26.71       25.46      2.92 o 
 -10   7   4        0.07        1.72      1.47 o 
  -9   7   4       74.91       67.26      2.50 o 
  -8   7   4        0.50       -0.33      1.20 o 
  -7   7   4       78.05       70.53      2.29 o 
  -6   7   4        1.11        1.47      1.08 o 
  -5   7   4        1.73        1.85      0.91 o 
  -4   7   4       37.95       36.75      1.40 o 
  -3   7   4      511.33      481.36      4.35 o 
  -2   7   4     1051.72     1150.53      9.67 o 
  -1   7   4     1122.89     1159.98      9.72 o 
   0   7   4       24.15       32.47      1.15 o 
   1   7   4       67.11       71.12      1.54 o 
   2   7   4      737.09      685.21      5.84 o 
   3   7   4       88.23       93.72      2.02 o 
   4   7   4      170.40      177.89      2.77 o 
   5   7   4      425.30      414.53      4.42 o 
   6   7   4       11.55        9.23      1.43 o 
   7   7   4      239.05      240.18      4.31 o 
   8   7   4      241.99      214.58      4.77 o 
   9   7   4      249.35      222.99      5.25 o 
  10   7   4       39.98       48.28      3.37 o 
  11   7   4       14.35       20.31      2.86 o 
 -12   8   4       19.15       23.57      2.94 o 
 -11   8   4       21.23       18.45      2.66 o 
 -10   8   4        4.37        4.27      1.97 o 
  -9   8   4       47.03       39.69      2.09 o 
  -8   8   4       89.63       94.74      2.61 o 
  -7   8   4       56.00       64.87      2.91 o 
  -6   8   4      484.46      441.70      4.75 o 
  -5   8   4      745.67      728.95      6.34 o 
  -4   8   4     1072.12     1084.20      8.35 o 
  -3   8   4       28.05       33.41      1.20 o 
  -2   8   4        7.01        6.16      0.98 o 
  -1   8   4      712.12      736.03      7.71 o 
   0   8   4      496.18      463.27      4.57 o 
   1   8   4      952.97      902.40      7.09 o 
   2   8   4      148.22      121.18      2.14 o 
   3   8   4     1290.06     1229.92     10.15 o 
   4   8   4     2225.58     2203.13     15.51 o 
   5   8   4      967.11      944.95      9.06 o 
   6   8   4       76.12       88.16      2.64 o 
   7   8   4      154.22      123.16      3.61 o 
   8   8   4       46.65       54.14      2.66 o 
   9   8   4       15.27       16.52      2.35 o 
  10   8   4        0.82        4.25      2.19 o 
  11   8   4        4.13        7.33      2.51 o 
 -12   9   4       14.09       12.71      3.46 o 
 -11   9   4       29.80       32.81      3.11 o 
 -10   9   4       12.10       12.00      2.28 o 
  -9   9   4        8.48       11.76      1.70 o 
  -8   9   4      140.12      137.03      3.04 o 
  -7   9   4        0.30       -1.10      1.10 o 
  -6   9   4      259.13      247.61      3.53 o 
  -5   9   4      356.81      363.44      6.35 o 
  -4   9   4     1146.48     1091.29      8.43 o 
  -3   9   4       55.81       58.07      1.51 o 
  -2   9   4      263.05      273.04      2.54 o 
  -1   9   4      222.41      194.43      2.36 o 
   0   9   4        0.18       -0.06      0.61 o 
   1   9   4        0.59        1.94      0.76 o 
   2   9   4       12.48       17.87      1.06 o 
   3   9   4       33.27       32.76      1.94 o 
   4   9   4      260.70      275.98      4.87 o 
   5   9   4      157.78      162.62      2.87 o 
   6   9   4       63.47       62.30      2.51 o 
   7   9   4       10.31       15.75      1.81 o 
   8   9   4        8.73        7.11      1.66 o 
   9   9   4        1.00        1.81      1.59 o 
  10   9   4       50.83       52.08      3.68 o 
  11   9   4       26.93       31.24      3.20 o 
 -12  10   4        0.78       -0.58      2.74 o 
 -11  10   4       16.90       20.64      2.83 o 
 -10  10   4       18.25       16.64      2.48 o 
  -9  10   4        2.02        0.27      1.49 o 
  -8  10   4       14.73       13.00      1.72 o 
  -7  10   4        0.05       -0.79      1.42 o 
  -6  10   4      165.45      162.22      3.00 o 
  -5  10   4      795.64      767.68      6.73 o 
  -4  10   4       68.02       65.59      1.86 o 
  -3  10   4        2.12        2.34      0.76 o 
  -2  10   4      730.58      704.80      5.89 o 
  -1  10   4       78.50       67.42      2.18 o 
   0  10   4      120.13       94.31      1.81 o 
   1  10   4       45.36       46.87      1.48 o 
   2  10   4      509.05      482.12      4.69 o 
   3  10   4      803.72      760.67      6.69 o 
   4  10   4      419.07      406.23      4.89 o 
   5  10   4       87.15       78.76      2.29 o 
   6  10   4        9.65       10.56      1.66 o 
   7  10   4        0.96        0.19      1.32 o 
   8  10   4        8.08        5.63      1.61 o 
   9  10   4       52.19       56.40      2.85 o 
  10  10   4       44.14       46.33      3.37 o 
  11  10   4       18.27       22.88      2.95 o 
 -12  11   4        0.02       -0.72      3.24 o 
 -11  11   4      107.65      118.02      4.66 o 
 -10  11   4        0.00        0.18      2.02 o 
  -9  11   4       64.97       62.67      4.00 o 
  -8  11   4       21.27       26.86      2.22 o 
  -7  11   4        3.82        1.81      1.36 o 
  -6  11   4       19.41       22.48      1.80 o 
  -5  11   4        1.05        0.44      1.07 o 
  -4  11   4       66.88       71.29      1.90 o 
  -3  11   4        1.51        0.10      0.74 o 
  -2  11   4       45.55       60.84      1.59 o 
  -1  11   4        0.01        0.25      0.78 o 
   0  11   4       88.10      105.35      1.96 o 
   1  11   4       43.93       42.31      1.51 o 
   2  11   4      210.85      181.77      3.01 o 
   3  11   4      119.05      123.38      2.47 o 
   4  11   4      541.69      541.13      5.50 o 
   5  11   4      236.57      225.44      3.41 o 
   6  11   4      203.13      191.52      3.80 o 
   7  11   4       29.15       23.21      2.82 o 
   8  11   4       31.58       35.87      2.31 o 
   9  11   4       13.97       17.93      2.08 o 
  10  11   4        0.20        0.85      2.08 o 
  11  11   4       62.01       72.68      4.16 o 
 -12  12   4       24.06       31.40      3.51 o 
 -11  12   4       20.64       16.27      2.87 o 
 -10  12   4       53.06       51.07      3.35 o 
  -9  12   4      107.62      102.84      3.44 o 
  -8  12   4       63.98       60.85      2.72 o 
  -7  12   4       15.90       13.77      1.80 o 
  -6  12   4       66.41       68.59      3.01 o 
  -5  12   4      111.10      110.64      2.78 o 
  -4  12   4      129.53      122.18      3.70 o 
  -3  12   4      159.94      161.33      2.57 o 
  -2  12   4      144.20      142.36      2.33 o 
  -1  12   4      270.96      273.37      3.22 o 
   0  12   4       50.58       48.26      1.56 o 
   1  12   4       83.64       80.37      1.96 o 
   2  12   4       19.14       17.81      1.28 o 
   3  12   4      325.48      324.93      3.96 o 
   4  12   4       36.11       40.58      1.85 o 
   5  12   4        8.70        8.32      1.45 o 
   6  12   4       14.44       16.31      1.79 o 
   7  12   4       20.69       25.80      2.07 o 
   8  12   4        0.05       -1.42      1.42 o 
   9  12   4       12.76       12.58      1.94 o 
  10  12   4        1.22        0.73      2.13 o 
  11  12   4        0.84        0.42      2.35 o 
 -12  13   4       24.74       31.09      3.41 o 
 -11  13   4        9.66        7.59      2.55 o 
 -10  13   4        2.74        4.67      2.27 o 
  -9  13   4       64.26       60.21      2.94 o 
  -8  13   4       11.72       11.86      2.08 o 
  -7  13   4       34.56       33.87      2.20 o 
  -6  13   4        5.20        7.11      1.58 o 
  -5  13   4        8.21        9.08      1.53 o 
  -4  13   4     1216.08     1168.38      9.27 o 
  -3  13   4        7.74        9.12      1.17 o 
  -2  13   4      515.92      540.31      5.87 o 
  -1  13   4      308.97      315.70      3.67 o 
   0  13   4      822.07      873.23      7.85 o 
   1  13   4       11.92       13.20      1.12 o 
   2  13   4        6.17        5.02      1.02 o 
   3  13   4       91.49       87.61      2.32 o 
   4  13   4       62.86       55.80      2.10 o 
   5  13   4       86.08       83.36      2.78 o 
   6  13   4      327.97      297.19      5.40 o 
   7  13   4       15.76       15.15      1.86 o 
   8  13   4       70.43       65.71      2.99 o 
   9  13   4        6.76       10.09      1.99 o 
  10  13   4        2.20        0.72      2.56 o 
  11  13   4        5.75        8.05      3.88 o 
 -11  14   4       42.45       47.10      3.56 o 
 -10  14   4       16.53       14.18      2.70 o 
  -9  14   4       51.11       46.95      3.26 o 
  -8  14   4       81.22       77.05      3.06 o 
  -7  14   4       10.01        8.22      1.77 o 
  -6  14   4      495.15      465.94      6.07 o 
  -5  14   4      609.84      592.45      6.78 o 
  -4  14   4       97.47      102.27      4.07 o 
  -3  14   4      639.08      624.21      5.75 o 
  -2  14   4      335.63      321.32      3.71 o 
  -1  14   4        0.05       -0.78      0.78 o 
   0  14   4        8.52        9.67      1.12 o 
   1  14   4       12.55       11.69      1.19 o 
   2  14   4      207.95      198.02      3.09 o 
   3  14   4      451.61      424.24      4.81 o 
   4  14   4      271.22      269.71      3.92 o 
   5  14   4      257.85      240.88      6.56 o 
   6  14   4       69.45       71.16      2.88 o 
   7  14   4       26.28       27.97      2.22 o 
   8  14   4        6.26        7.58      1.75 o 
   9  14   4       25.58       23.78      2.27 o 
  10  14   4       54.65       57.90      4.35 o 
 -11  15   4        0.08        0.46      2.45 o 
 -10  15   4       14.51       16.46      2.76 o 
  -9  15   4        4.86        4.21      2.16 o 
  -8  15   4        6.76        5.57      1.81 o 
  -7  15   4       70.58       72.48      3.03 o 
  -6  15   4      235.34      230.33      4.54 o 
  -5  15   4      461.33      449.21      5.82 o 
  -4  15   4      618.66      592.63      6.63 o 
  -3  15   4       21.73       18.95      1.28 o 
  -2  15   4       96.18       78.41      2.22 o 
  -1  15   4      369.71      342.05      4.17 o 
   0  15   4       24.43       23.19      1.36 o 
   1  15   4        0.03       -0.89      0.89 o 
   2  15   4       39.36       32.43      1.69 o 
   3  15   4       15.38       14.58      1.45 o 
   4  15   4       54.69       53.33      2.18 o 
   5  15   4       23.67       23.84      1.95 o 
   6  15   4      545.77      518.83      7.39 o 
   7  15   4        9.04        9.37      1.79 o 
   8  15   4        0.63        3.78      1.94 o 
   9  15   4       19.89       23.71      2.32 o 
  10  15   4       27.21       27.98      3.65 o 
 -11  16   4        6.19        6.05      5.41 o 
 -10  16   4       20.01       20.88      2.96 o 
  -9  16   4        8.58        9.88      2.47 o 
  -8  16   4       11.84       10.82      1.96 o 
  -7  16   4       32.26       31.70      2.38 o 
  -6  16   4       62.61       65.94      2.89 o 
  -5  16   4      332.73      332.01      5.04 o 
  -4  16   4      133.41      120.38      3.13 o 
  -3  16   4       31.41       30.61      1.99 o 
  -2  16   4        2.60        2.17      0.96 o 
  -1  16   4       62.86       56.83      1.92 o 
   0  16   4        2.23        1.47      0.96 o 
   1  16   4       36.75       34.20      1.66 o 
   2  16   4       66.68       65.82      2.14 o 
   3  16   4      276.99      255.03      3.75 o 
   4  16   4      676.31      648.65      6.56 o 
   5  16   4        5.70        5.08      1.96 o 
   6  16   4        7.10        7.86      1.72 o 
   7  16   4        1.17        1.00      1.60 o 
   8  16   4       62.21       66.24      3.08 o 
   9  16   4       34.95       42.38      3.37 o 
  10  16   4        7.05       13.37      4.77 o 
 -11  17   4       21.06       27.27      4.11 o 
 -10  17   4        0.66        0.56      3.02 o 
  -9  17   4       10.79       16.92      4.04 o 
  -8  17   4        0.39       -0.99      1.64 o 
  -7  17   4        1.27       -0.15      1.61 o 
  -6  17   4      222.71      208.73      4.59 o 
  -5  17   4       87.70       78.65      2.98 o 
  -4  17   4       12.23       17.98      1.87 o 
  -3  17   4      214.74      198.58      3.84 o 
  -2  17   4       84.86       71.11      2.51 o 
  -1  17   4       64.99       60.43      1.95 o 
   0  17   4        0.19       -1.00      1.01 o 
   1  17   4      250.72      237.55      3.55 o 
   2  17   4        4.20        1.66      1.24 o 
   3  17   4       59.59       59.84      2.26 o 
   4  17   4        3.72        6.08      1.54 o 
   5  17   4        8.88        7.42      1.65 o 
   6  17   4        0.10        0.05      1.48 o 
   7  17   4       15.96       17.96      2.02 o 
   8  17   4        9.02        8.65      2.16 o 
   9  17   4        2.81        3.12      2.13 o 
  10  17   4        8.56        7.91      3.88 o 
 -10  18   4       41.54       39.38      4.36 o 
  -9  18   4       48.51       49.43      4.31 o 
  -8  18   4        6.72        4.01      1.91 o 
  -7  18   4        0.00       -0.37      1.70 o 
  -6  18   4      136.09      137.84      3.77 o 
  -5  18   4       21.45       21.60      2.04 o 
  -4  18   4        0.04        2.43      1.55 o 
  -3  18   4      138.47      142.79      3.48 o 
  -2  18   4      155.45      157.90      3.46 o 
  -1  18   4      150.79      157.32      2.85 o 
   0  18   4       30.75       34.08      1.71 o 
   1  18   4        0.63       -0.38      1.09 o 
   2  18   4        8.88        5.44      1.29 o 
   3  18   4      184.22      176.12      3.39 o 
   4  18   4       75.46       79.19      2.70 o 
   5  18   4      137.08      128.63      3.48 o 
   6  18   4        6.37       10.27      1.81 o 
   7  18   4       46.32       45.90      3.10 o 
   8  18   4        2.18        3.48      1.93 o 
   9  18   4       19.23       23.52      2.84 o 
 -10  19   4        0.23       -3.01      3.01 o 
  -9  19   4        0.91        0.17      3.49 o 
  -8  19   4       14.14       15.91      3.58 o 
  -7  19   4        0.04       -1.65      1.65 o 
  -6  19   4       61.10       65.94      3.04 o 
  -5  19   4       19.11       15.66      2.05 o 
  -4  19   4      195.97      179.18      3.99 o 
  -3  19   4        7.81        6.18      2.36 o 
  -2  19   4       11.86        7.36      1.50 o 
  -1  19   4       77.93       70.05      2.53 o 
   0  19   4       10.83       11.26      1.34 o 
   1  19   4       14.60       11.13      1.42 o 
   2  19   4      159.39      133.21      3.85 o 
   3  19   4      140.91      139.19      3.07 o 
   4  19   4        4.20        7.10      1.63 o 
   5  19   4       19.43       18.15      1.98 o 
   6  19   4       40.93       33.77      2.37 o 
   7  19   4        3.32        1.21      1.94 o 
   8  19   4        5.98        8.17      2.23 o 
   9  19   4        4.51        7.86      2.37 o 
 -10  20   4        2.25        6.43      4.50 o 
  -9  20   4       22.74       18.60      3.87 o 
  -8  20   4      101.74      103.29      5.47 o 
  -7  20   4       14.38       17.86      2.64 o 
  -6  20   4      147.55      127.21      5.96 o 
  -5  20   4       45.69       43.42      2.61 o 
  -4  20   4       36.26       37.12      2.42 o 
  -3  20   4        4.96        7.04      2.16 o 
  -2  20   4       41.07       49.97      2.48 o 
  -1  20   4        0.01       -1.27      1.27 o 
   0  20   4      266.13      242.79      4.26 o 
   1  20   4       31.78       31.33      1.84 o 
   2  20   4       18.00       14.34      1.58 o 
   3  20   4      227.72      224.54      3.86 o 
   4  20   4      385.21      378.74      5.72 o 
   5  20   4       15.72       16.62      1.95 o 
   6  20   4        0.00       -0.25      1.72 o 
   7  20   4        0.74        1.70      1.91 o 
   8  20   4        0.09        0.75      2.33 o 
   9  20   4       15.26       18.56      2.78 o 
  -9  21   4        3.60        0.53      3.11 o 
  -8  21   4       21.61       21.04      4.78 o 
  -7  21   4        1.22       -2.18      2.18 o 
  -6  21   4      104.94       96.19      4.10 o 
  -5  21   4       35.80       25.31      2.88 o 
  -4  21   4        5.21        1.77      1.74 o 
  -3  21   4       45.27       43.94      2.48 o 
  -2  21   4      128.09      120.54      3.79 o 
  -1  21   4       72.31       80.19      2.87 o 
   0  21   4       65.37       72.32      2.81 o 
   1  21   4       87.26       80.67      2.53 o 
   2  21   4       55.44       55.13      2.91 o 
   3  21   4       29.25       33.15      2.03 o 
   4  21   4       16.49       16.97      1.99 o 
   5  21   4        0.26        0.96      1.78 o 
   6  21   4        0.09        2.12      1.90 o 
   7  21   4       25.35       26.20      2.78 o 
   8  21   4        1.28        0.16      2.19 o 
  -9  22   4       10.27       14.27      3.80 o 
  -8  22   4        2.72        3.11      3.51 o 
  -7  22   4        0.56       -1.12      2.26 o 
  -6  22   4       26.65       34.64      3.16 o 
  -5  22   4       33.13       32.55      3.08 o 
  -4  22   4      117.34      118.10      4.47 o 
  -3  22   4       17.09       20.13      3.08 o 
  -2  22   4        2.73        2.65      1.70 o 
  -1  22   4        1.12       -0.01      2.10 o 
   0  22   4       87.90       78.67      2.88 o 
   1  22   4      188.95      169.20      3.82 o 
   2  22   4        3.33        2.64      1.39 o 
   3  22   4      194.56      199.41      3.78 o 
   4  22   4      325.17      308.43      5.82 o 
   5  22   4       11.16       13.49      2.26 o 
   6  22   4        3.25        6.62      2.16 o 
   7  22   4        1.78        3.55      2.07 o 
   8  22   4        0.00        1.18      3.36 o 
  -8  23   4        0.00       -2.41      3.15 o 
  -7  23   4       16.19       25.72      3.43 o 
  -6  23   4       23.77       17.93      2.90 o 
  -5  23   4        0.09       -2.50      2.50 o 
  -4  23   4        0.61       -1.07      2.08 o 
  -3  23   4        1.26       -1.16      3.32 o 
  -2  23   4        0.64        4.32      2.20 o 
  -1  23   4        0.76       -1.07      2.04 o 
   0  23   4       27.38       28.68      2.25 o 
   1  23   4       22.71       21.60      2.11 o 
   2  23   4       49.68       38.29      2.47 o 
   3  23   4       79.50       76.56      4.79 o 
   4  23   4       33.70       35.97      2.72 o 
   5  23   4       24.67       22.71      2.56 o 
   6  23   4        2.37        5.90      2.11 o 
   7  23   4       21.08       24.86      2.86 o 
  -8  24   4        4.96        9.26      3.63 o 
  -7  24   4      139.36      152.40      6.97 o 
  -6  24   4       12.79        8.21      2.79 o 
  -5  24   4      162.72      183.14      5.40 o 
  -4  24   4       49.21       52.03      3.90 o 
  -3  24   4        0.95        1.84      2.28 o 
  -2  24   4      130.43      134.69      4.63 o 
  -1  24   4       25.00       21.98      2.72 o 
   0  24   4        6.21        3.67      2.16 o 
   1  24   4        3.91        0.63      1.74 o 
   2  24   4       28.48       24.82      2.22 o 
   3  24   4        0.00       -0.71      2.07 o 
   4  24   4       16.68       15.89      2.28 o 
   5  24   4        0.00        3.76      2.26 o 
   6  24   4        0.01        0.83      2.41 o 
   7  24   4       13.01       15.01      2.66 o 
  -7  25   4       35.76       44.92      5.04 o 
  -6  25   4        7.39        9.99      2.82 o 
  -5  25   4       18.66       24.20      3.13 o 
  -4  25   4        4.15        7.70      2.57 o 
  -3  25   4        6.85        3.73      2.35 o 
  -2  25   4       10.99       13.13      2.51 o 
  -1  25   4        6.03        5.72      2.46 o 
   0  25   4       29.23       28.55      2.82 o 
   1  25   4        3.60       -0.25      2.55 o 
   2  25   4       28.63       24.74      3.26 o 
   3  25   4        6.29        3.28      2.35 o 
   4  25   4       43.22       41.93      4.54 o 
   5  25   4       30.93       39.59      2.99 o 
   6  25   4        3.24        1.50      2.04 o 
  -7  26   4       15.61       21.14      4.12 o 
  -6  26   4       41.62       43.61      4.38 o 
  -5  26   4        9.55       16.29      3.11 o 
  -4  26   4        9.76        5.99      2.70 o 
  -3  26   4       18.78       21.05      3.86 o 
  -2  26   4       63.78       75.64      5.15 o 
  -1  26   4       14.87        7.23      2.54 o 
   0  26   4       28.66       13.19      3.79 o 
   1  26   4       23.28       21.50      3.65 o 
   2  26   4       10.53       16.37      2.85 o 
   3  26   4        0.05       -1.46      2.67 o 
   4  26   4        3.60        1.61      2.80 o 
   5  26   4        8.04       15.66      3.65 o 
  -6  27   4        0.71       -0.64      2.40 o 
  -5  27   4       49.28       48.66      3.93 o 
  -4  27   4       93.79      100.12      7.31 o 
  -3  27   4       33.66       36.06      3.51 o 
  -2  27   4       71.79       76.02      4.16 o 
  -1  27   4       48.50       52.71      4.47 o 
   0  27   4       24.05       21.88      3.36 o 
   1  27   4       16.03       17.17      3.18 o 
   2  27   4        0.42        5.39      3.16 o 
   3  27   4        0.28       -2.70      2.70 o 
   4  27   4        0.65        1.91      2.94 o 
   5  27   4        7.61       12.99      4.00 o 
  -5  28   4        3.89        2.85      2.73 o 
  -4  28   4       18.80       20.02      3.22 o 
  -3  28   4        9.71        5.75      3.80 o 
  -2  28   4       64.76       77.80      5.20 o 
  -1  28   4        4.17        4.36      2.93 o 
   0  28   4       16.36       20.02      4.95 o 
   1  28   4        3.19        1.23      4.58 o 
   2  28   4       19.31       25.40      3.40 o 
   3  28   4        5.49        9.26      3.41 o 
   4  28   4       27.71       33.61      8.66 o 
  -4  29   4       22.13       18.16      3.97 o 
  -3  29   4        2.99       -2.84      2.84 o 
  -2  29   4        1.49        1.60      2.91 o 
  -1  29   4        0.67        1.44      2.87 o 
   0  29   4        0.21        0.56      3.95 o 
   1  29   4       95.20      118.33     10.14 o 
   2  29   4       40.76       40.12      5.00 o 
  -1  30   4        1.66       -0.44      2.85 o 
   0  30   4       17.46       26.78      3.70 o 
 -12   1   5       26.10       26.02      2.54 o 
 -11   1   5        0.01       -0.34      1.64 o 
 -10   1   5        0.33        0.97      1.45 o 
  -9   1   5        0.35       -0.60      1.24 o 
  -8   1   5       47.18       42.87      2.05 o 
  -7   1   5       33.28       26.19      1.71 o 
  -6   1   5      188.24      179.04      3.35 o 
  -5   1   5       69.32       67.05      1.88 o 
  -4   1   5      201.96      204.14      4.77 o 
  -3   1   5       76.89       88.90      1.70 o 
  -2   1   5      121.79      150.23      2.01 o 
  -1   1   5       60.12       41.88      1.23 o 
   0   1   5       89.21       79.39      1.69 o 
   1   1   5       27.81       37.61      1.41 o 
   2   1   5      101.27      106.05      2.14 o 
   3   1   5      401.40      381.01      4.19 o 
   4   1   5       74.12       84.34      2.15 o 
   5   1   5        0.62       -0.20      0.95 o 
   6   1   5        1.54        0.37      1.03 o 
   7   1   5       11.12       14.95      1.64 o 
   8   1   5       51.90       58.75      3.29 o 
   9   1   5        3.46       -1.01      1.86 o 
  10   1   5        2.00        2.61      3.32 o 
  11   1   5       10.58       10.28      2.61 o 
 -12   2   5       10.82       19.08      2.38 o 
 -11   2   5       18.22       19.53      2.73 o 
 -10   2   5       68.01       74.94      2.72 o 
  -9   2   5        3.28        3.41      1.38 o 
  -8   2   5       22.01       26.50      1.79 o 
  -7   2   5      116.81      126.30      2.81 o 
  -6   2   5     2374.63     2235.99     15.82 o 
  -5   2   5       18.20       18.79      1.21 o 
  -4   2   5       22.00       23.90      1.17 o 
  -3   2   5      331.39      305.19      3.22 o 
  -2   2   5       33.63       42.90      1.78 o 
  -1   2   5      187.35      196.11      3.00 o 
   0   2   5      212.28      232.72      2.98 o 
   1   2   5       36.38       45.14      1.50 o 
   2   2   5        7.61        8.15      0.97 o 
   3   2   5       35.08       45.54      1.72 o 
   4   2   5      471.40      481.25      5.06 o 
   5   2   5        5.44        3.08      1.03 o 
   6   2   5        6.61        4.51      1.10 o 
   7   2   5      243.79      176.91      3.94 o 
   8   2   5        7.94       16.36      2.24 o 
   9   2   5        0.19       -0.38      1.82 o 
  10   2   5        4.17        0.31      2.15 o 
  11   2   5       48.49       41.50      3.66 o 
 -12   3   5       13.24       12.75      2.24 o 
 -11   3   5        1.04        2.09      1.57 o 
 -10   3   5       34.24       36.17      2.19 o 
  -9   3   5        6.98        7.70      1.50 o 
  -8   3   5      188.60      164.72      3.67 o 
  -7   3   5      207.30      195.36      3.30 o 
  -6   3   5      678.50      670.14      6.36 o 
  -5   3   5      129.35      123.70      2.31 o 
  -4   3   5      158.72      168.04      2.45 o 
  -3   3   5      224.62      247.21      4.01 o 
  -2   3   5      365.43      444.09      5.11 o 
  -1   3   5      408.22      425.57      4.76 o 
   0   3   5       77.27       91.60      1.86 o 
   1   3   5      872.72      839.56      6.84 o 
   2   3   5      764.51      767.15      6.58 o 
   3   3   5      379.40      369.46      4.14 o 
   4   3   5       29.88       26.17      1.44 o 
   5   3   5      296.97      247.81      3.58 o 
   6   3   5      171.28      137.01      2.77 o 
   7   3   5       39.25       47.08      2.43 o 
   8   3   5       16.00       12.76      2.16 o 
   9   3   5       19.17       22.60      2.61 o 
  10   3   5       11.52       12.37      2.57 o 
  11   3   5        7.45       10.64      2.83 o 
 -12   4   5       12.78       17.02      2.69 o 
 -11   4   5        0.89        1.49      1.58 o 
 -10   4   5        0.30        1.95      1.44 o 
  -9   4   5       15.08       19.01      1.75 o 
  -8   4   5        0.00       -0.49      1.25 o 
  -7   4   5      163.29      173.10      3.27 o 
  -6   4   5     1624.25     1554.54     11.75 o 
  -5   4   5      173.94      175.85      2.72 o 
  -4   4   5        4.76        1.85      1.04 o 
  -3   4   5       85.31       83.10      4.01 o 
  -2   4   5       52.36       60.61      1.86 o 
  -1   4   5      305.57      381.22      4.51 o 
   0   4   5        4.73        7.92      1.11 o 
   1   4   5      128.36      148.34      2.32 o 
   2   4   5      376.30      420.76      4.35 o 
   3   4   5      303.32      284.59      3.60 o 
   4   4   5        0.03       -0.18      0.92 o 
   5   4   5       25.83       28.82      1.76 o 
   6   4   5       17.64       22.93      1.52 o 
   7   4   5      164.87      119.95      3.33 o 
   8   4   5       27.68       33.74      2.75 o 
   9   4   5       66.46       70.46      3.75 o 
  10   4   5        5.29        5.72      2.37 o 
  11   4   5        5.25        3.44      2.53 o 
 -12   5   5       33.13       38.67      3.21 o 
 -11   5   5        2.11        1.20      1.75 o 
 -10   5   5        0.31        1.41      1.48 o 
  -9   5   5        9.47        5.10      1.46 o 
  -8   5   5        0.77       -1.24      1.24 o 
  -7   5   5      499.81      495.36      5.40 o 
  -6   5   5      955.32      944.34      8.01 o 
  -5   5   5       15.81       13.30      1.13 o 
  -4   5   5      410.77      393.32      4.00 o 
  -3   5   5       44.09       49.93      1.85 o 
  -2   5   5      738.40      749.28      7.18 o 
  -1   5   5      157.08      162.88      2.84 o 
   0   5   5        6.16        2.09      0.94 o 
   1   5   5       63.59       63.28      1.59 o 
   2   5   5       37.65       33.71      1.71 o 
   3   5   5      227.90      234.98      3.23 o 
   4   5   5       10.48       10.86      1.17 o 
   5   5   5      203.85      171.59      3.74 o 
   6   5   5       91.25       76.77      2.71 o 
   7   5   5       37.01       39.61      2.27 o 
   8   5   5       38.47       46.20      3.12 o 
   9   5   5       10.91       11.91      2.33 o 
  10   5   5        4.38        6.08      2.33 o 
  11   5   5        1.43       -0.30      2.40 o 
 -12   6   5        5.55        2.52      2.31 o 
 -11   6   5       32.87       32.47      2.90 o 
 -10   6   5        5.24        7.42      1.68 o 
  -9   6   5        0.81        1.36      1.76 o 
  -8   6   5        2.23        2.09      1.31 o 
  -7   6   5       38.84       39.11      1.96 o 
  -6   6   5       16.27       23.68      1.58 o 
  -5   6   5      163.34      166.12      3.93 o 
  -4   6   5      163.64      160.97      2.98 o 
  -3   6   5      278.12      277.21      3.84 o 
  -2   6   5        7.86        9.52      1.10 o 
  -1   6   5      171.86      161.23      2.89 o 
   0   6   5       30.74       36.53      1.68 o 
   1   6   5      121.80      126.71      2.52 o 
   2   6   5      857.82      834.45      8.40 o 
   3   6   5      397.34      373.98      4.46 o 
   4   6   5       16.39       17.09      1.34 o 
   5   6   5      134.92      134.03      2.67 o 
   6   6   5        0.40       -1.24      1.24 o 
   7   6   5       45.43       47.88      2.51 o 
   8   6   5        1.67        3.14      1.65 o 
   9   6   5        5.95        4.13      2.24 o 
  10   6   5        7.43        3.62      2.27 o 
  11   6   5        0.09       -2.32      2.32 o 
 -12   7   5        1.21        0.40      2.90 o 
 -11   7   5        1.14        0.35      2.09 o 
 -10   7   5        3.51        4.08      1.67 o 
  -9   7   5        1.80        1.16      1.81 o 
  -8   7   5      190.06      188.57      3.53 o 
  -7   7   5       34.96       40.13      2.01 o 
  -6   7   5      107.77      111.38      2.59 o 
  -5   7   5       10.04        7.88      1.07 o 
  -4   7   5       23.61       30.32      1.59 o 
  -3   7   5       21.85       18.96      1.43 o 
  -2   7   5       11.39        8.79      1.11 o 
  -1   7   5      240.14      229.18      3.44 o 
   0   7   5        1.85        0.80      0.86 o 
   1   7   5        0.52       -0.76      0.76 o 
   2   7   5      425.34      413.71      4.42 o 
   3   7   5      118.77      121.01      2.99 o 
   4   7   5       11.93       10.82      1.20 o 
   5   7   5        9.23        6.86      1.19 o 
   6   7   5       40.97       40.38      2.28 o 
   7   7   5       37.77       36.67      2.33 o 
   8   7   5       37.21       45.11      2.60 o 
   9   7   5        0.43       -0.95      1.95 o 
  10   7   5        3.61        3.44      2.32 o 
  11   7   5        7.24        7.66      2.60 o 
 -12   8   5        0.12       -1.29      3.13 o 
 -11   8   5        1.93        0.58      2.17 o 
 -10   8   5        0.06       -0.21      1.64 o 
  -9   8   5        1.70        1.82      1.41 o 
  -8   8   5       12.45       14.44      1.62 o 
  -7   8   5       51.98       60.09      2.31 o 
  -6   8   5      428.81      413.48      4.73 o 
  -5   8   5      838.10      824.01      7.07 o 
  -4   8   5      631.87      636.81      5.61 o 
  -3   8   5       70.95       70.36      2.21 o 
  -2   8   5      433.63      448.72      6.28 o 
  -1   8   5        0.04       -0.16      0.90 o 
   0   8   5      264.76      274.86      3.93 o 
   1   8   5        5.29        7.82      0.87 o 
   2   8   5      133.76      137.23      2.46 o 
   3   8   5       14.39       13.19      1.25 o 
   4   8   5        5.73        6.04      1.13 o 
   5   8   5       18.31       21.21      1.49 o 
   6   8   5        0.00       -1.02      1.43 o 
   7   8   5       15.36       26.43      2.18 o 
   8   8   5       19.31       22.16      2.14 o 
   9   8   5        0.45        0.78      2.03 o 
  10   8   5       37.25       39.75      3.70 o 
  11   8   5      111.94      116.08      4.87 o 
 -12   9   5        0.09       -3.56      4.69 o 
 -11   9   5       10.71        6.56      3.11 o 
 -10   9   5       19.61       18.82      2.15 o 
  -9   9   5        0.02       -2.31      2.31 o 
  -8   9   5        0.00       -1.28      1.29 o 
  -7   9   5      621.18      619.76      6.38 o 
  -6   9   5      289.59      296.30      4.04 o 
  -5   9   5      800.69      803.39      7.00 o 
  -4   9   5      260.97      237.80      3.01 o 
  -3   9   5       44.70       48.08      1.92 o 
  -2   9   5      135.30      130.82      2.77 o 
  -1   9   5        9.31       17.83      1.35 o 
   0   9   5      122.24      104.20      2.51 o 
   1   9   5       73.24       81.91      1.85 o 
   2   9   5       27.81       29.95      1.49 o 
   3   9   5      144.77      128.66      2.59 o 
   4   9   5      372.59      352.73      4.32 o 
   5   9   5      708.46      648.19      6.39 o 
   6   9   5      150.89      115.49      4.98 o 
   7   9   5      301.79      279.37      4.94 o 
   8   9   5       58.22       58.46      2.92 o 
   9   9   5        9.83       10.16      2.41 o 
  10   9   5       31.22       23.39      2.95 o 
 -12  10   5        2.70        1.02      4.32 o 
 -11  10   5       24.10       18.10      3.39 o 
 -10  10   5       92.23       91.38      3.92 o 
  -9  10   5       12.85       13.89      1.89 o 
  -8  10   5        8.64        9.60      1.70 o 
  -7  10   5        9.67       11.15      1.61 o 
  -6  10   5     1082.96     1040.01      8.79 o 
  -5  10   5      135.31      134.44      3.00 o 
  -4  10   5       46.06       39.24      1.50 o 
  -3  10   5       47.20       37.39      1.89 o 
  -2  10   5       23.92       28.89      1.76 o 
  -1  10   5      339.38      334.64      4.45 o 
   0  10   5        8.08       -0.15      0.98 o 
   1  10   5     1275.57     1239.20      9.58 o 
   2  10   5     2170.28     2126.94     15.12 o 
   3  10   5      135.30      135.72      3.07 o 
   4  10   5      236.71      217.14      3.43 o 
   5  10   5      232.95      238.98      5.10 o 
   6  10   5        4.61        2.00      1.53 o 
   7  10   5      217.25      192.32      4.16 o 
   8  10   5       35.09       32.47      2.43 o 
   9  10   5        0.11       -1.73      1.94 o 
  10  10   5        0.89        0.69      2.29 o 
 -12  11   5        2.67        5.94      4.10 o 
 -11  11   5        1.49       -2.95      2.95 o 
 -10  11   5        1.10       -0.55      3.88 o 
  -9  11   5       12.65       13.24      2.35 o 
  -8  11   5       38.48       30.47      2.71 o 
  -7  11   5      176.19      176.37      4.21 o 
  -6  11   5      786.77      787.03      7.30 o 
  -5  11   5      161.06      135.88      2.64 o 
  -4  11   5       32.90       25.26      1.67 o 
  -3  11   5      199.93      201.83      3.45 o 
  -2  11   5        0.30       -0.70      1.00 o 
  -1  11   5       13.16       16.51      1.42 o 
   0  11   5      115.53      121.52      2.41 o 
   1  11   5        2.93        0.93      1.28 o 
   2  11   5      139.74      140.87      2.86 o 
   3  11   5        1.34        4.02      1.35 o 
   4  11   5      258.33      237.58      3.76 o 
   5  11   5       16.19       17.57      1.91 o 
   6  11   5      107.37       93.31      3.09 o 
   7  11   5       48.14       49.52      2.70 o 
   8  11   5        2.69        4.23      1.81 o 
   9  11   5        2.92        2.69      2.06 o 
  10  11   5       29.28       35.95      3.28 o 
 -11  12   5        5.89        0.27      3.52 o 
 -10  12   5       12.05       18.58      3.51 o 
  -9  12   5        5.18        5.28      2.20 o 
  -8  12   5        4.12        2.55      2.02 o 
  -7  12   5       25.25       24.11      2.56 o 
  -6  12   5      257.40      271.75      5.48 o 
  -5  12   5       59.02       49.65      2.38 o 
  -4  12   5       93.99       89.61      4.64 o 
  -3  12   5        5.13        4.45      1.27 o 
  -2  12   5       52.43       56.34      2.18 o 
  -1  12   5        2.84       -0.18      1.05 o 
   0  12   5        3.09        3.62      0.89 o 
   1  12   5      226.94      214.07      3.37 o 
   2  12   5       42.97       37.85      1.78 o 
   3  12   5      515.90      496.02      5.41 o 
   4  12   5     1294.86     1273.47     10.47 o 
   5  12   5      361.51      350.28      6.30 o 
   6  12   5        1.64        4.33      1.81 o 
   7  12   5       60.36       54.39      2.85 o 
   8  12   5       12.83       13.43      2.03 o 
   9  12   5        0.10        1.50      2.19 o 
  10  12   5       39.58       39.83      3.46 o 
 -11  13   5        2.45        1.96      4.25 o 
 -10  13   5        1.12       -1.00      2.91 o 
  -9  13   5       46.28       40.76      3.11 o 
  -8  13   5       21.74       20.19      2.59 o 
  -7  13   5       28.89       30.18      2.71 o 
  -6  13   5      183.25      183.33      5.64 o 
  -5  13   5      198.17      193.78      4.59 o 
  -4  13   5        4.35        8.90      1.44 o 
  -3  13   5       98.41       98.97      2.74 o 
  -2  13   5      588.57      587.11      6.60 o 
  -1  13   5      301.05      308.06     12.78 o 
   0  13   5      389.82      366.92      4.14 o 
   1  13   5       65.02       63.98      2.01 o 
   2  13   5     1104.01     1063.82     10.05 o 
   3  13   5      460.34      439.16      5.06 o 
   4  13   5      293.02      289.03      4.73 o 
   5  13   5       38.15       41.34      2.33 o 
   6  13   5        5.60        4.93      1.66 o 
   7  13   5      179.17      170.03      5.03 o 
   8  13   5        0.44        1.42      1.71 o 
   9  13   5        0.01       -0.94      2.25 o 
  10  13   5       22.60       31.23      3.21 o 
 -11  14   5        1.82        0.16      4.36 o 
 -10  14   5        7.41        6.42      3.31 o 
  -9  14   5       13.21       15.16      2.59 o 
  -8  14   5       61.11       69.71      3.67 o 
  -7  14   5      141.32      135.24      4.40 o 
  -6  14   5      171.87      176.44      4.62 o 
  -5  14   5       23.15       17.62      2.28 o 
  -4  14   5       16.03       12.27      2.01 o 
  -3  14   5       76.94       63.13      2.48 o 
  -2  14   5      850.94      866.60      8.63 o 
  -1  14   5       67.84       70.45      2.98 o 
   0  14   5       82.73       67.79      2.03 o 
   1  14   5       49.82       44.47      1.87 o 
   2  14   5      120.98      132.21      3.06 o 
   3  14   5      244.99      232.58      3.72 o 
   4  14   5       39.23       41.18      2.13 o 
   5  14   5        0.05       -1.35      1.35 o 
   6  14   5      276.65      273.62      4.90 o 
   7  14   5       30.90       33.91      2.50 o 
   8  14   5       32.02       31.79      2.83 o 
   9  14   5        0.01        0.18      1.86 o 
  10  14   5       53.36       56.32      8.00 o 
 -11  15   5       33.15       23.16      4.12 o 
 -10  15   5        0.36        1.04      3.08 o 
  -9  15   5        7.04        7.49      2.44 o 
  -8  15   5       23.15       17.56      2.60 o 
  -7  15   5      149.66      157.00      6.59 o 
  -6  15   5      141.84      141.92      4.49 o 
  -5  15   5       51.44       75.95      3.50 o 
  -4  15   5      184.88      216.94      4.89 o 
  -3  15   5      786.93      791.30      9.60 o 
  -2  15   5       19.22       24.80      1.84 o 
  -1  15   5      193.66      201.10      4.48 o 
   0  15   5        0.09       -0.59      1.67 o 
   1  15   5      286.42      275.26      3.81 o 
   2  15   5      187.17      188.07      3.97 o 
   3  15   5        3.44        1.41      1.36 o 
   4  15   5      118.51      108.50      2.91 o 
   5  15   5        0.11        0.78      1.48 o 
   6  15   5       38.23       41.27      2.74 o 
   7  15   5       14.44       14.40      2.05 o 
   8  15   5       35.98       37.26      2.64 o 
   9  15   5        1.93        1.76      2.02 o 
 -10  16   5       13.78       15.28      3.72 o 
  -9  16   5        0.34        1.75      2.98 o 
  -8  16   5        0.01        0.07      2.19 o 
  -7  16   5        7.49        4.71      2.83 o 
  -6  16   5       77.71       89.59      4.47 o 
  -5  16   5      622.49      605.72      8.95 o 
  -4  16   5      726.87      697.73     14.24 o 
  -3  16   5       33.33       35.41      2.70 o 
  -2  16   5        3.93        0.78      1.34 o 
  -1  16   5      266.18      249.48      5.03 o 
   0  16   5      136.01      147.33      3.44 o 
   1  16   5       14.28        8.64      1.35 o 
   2  16   5      133.69      127.12      2.89 o 
   3  16   5       10.77        9.51      1.46 o 
   4  16   5        4.27        3.91      1.50 o 
   5  16   5       39.13       40.43      2.46 o 
   6  16   5       17.51       14.53      1.94 o 
   7  16   5       98.60      112.07      3.57 o 
   8  16   5        3.09        7.03      2.40 o 
   9  16   5        4.61        7.87      4.34 o 
 -10  17   5       18.27       24.38      4.96 o 
  -9  17   5        0.00        0.01      2.98 o 
  -8  17   5        5.15        1.69      2.26 o 
  -7  17   5       17.47       15.98      3.17 o 
  -6  17   5      163.30      158.63      6.49 o 
  -5  17   5        2.31        4.10      2.14 o 
  -4  17   5       60.72       61.78      3.35 o 
  -3  17   5        2.30       -0.52      1.72 o 
  -2  17   5        1.95       -1.26      1.65 o 
  -1  17   5        1.91        4.06      1.82 o 
   0  17   5       67.05       74.38      2.75 o 
   1  17   5      282.69      254.97      4.46 o 
   2  17   5      397.16      379.24      5.07 o 
   3  17   5       99.12       94.14      2.74 o 
   4  17   5      161.40      152.55      4.36 o 
   5  17   5        2.44        3.57      1.56 o 
   6  17   5       24.22       25.49      2.24 o 
   7  17   5       13.02       16.38      2.20 o 
   8  17   5       24.42       24.56      2.56 o 
   9  17   5       31.06       38.56      3.18 o 
 -10  18   5        3.97        0.82      3.43 o 
  -9  18   5        0.94       -0.28      3.19 o 
  -8  18   5        2.44        1.69      2.60 o 
  -7  18   5       86.14       89.88      4.10 o 
  -6  18   5       30.28       31.32      2.99 o 
  -5  18   5        0.10        0.28      2.06 o 
  -4  18   5       13.41        7.33      2.29 o 
  -3  18   5       97.63       79.80      3.51 o 
  -2  18   5        1.52        5.17      2.06 o 
  -1  18   5        0.13       -0.65      1.69 o 
   0  18   5       60.78       60.74      2.64 o 
   1  18   5        5.19        4.01      1.59 o 
   2  18   5       73.99       77.31      2.97 o 
   3  18   5      128.87      130.14      4.02 o 
   4  18   5       12.13       17.09      1.90 o 
   5  18   5        3.87        3.84      2.12 o 
   6  18   5        0.89        2.37      2.23 o 
   7  18   5        2.69        5.57      1.87 o 
   8  18   5        3.82        4.50      2.28 o 
  -9  19   5       21.39       30.80      4.92 o 
  -8  19   5       19.96       19.87      2.98 o 
  -7  19   5       97.60      105.99      4.52 o 
  -6  19   5      205.68      194.39      5.30 o 
  -5  19   5      113.07      114.23      4.34 o 
  -4  19   5        0.32       -1.78      2.07 o 
  -3  19   5       15.62       17.38      2.40 o 
  -2  19   5      200.28      168.10      5.10 o 
  -1  19   5       24.17       20.85      2.46 o 
   0  19   5       43.17       33.59      2.19 o 
   1  19   5        0.18       -1.36      1.66 o 
   2  19   5       88.88       85.39      3.02 o 
   3  19   5      363.91      336.08      5.71 o 
   4  19   5        8.18        5.44      1.62 o 
   5  19   5       27.59       31.81      2.33 o 
   6  19   5        3.06        0.63      1.66 o 
   7  19   5       29.14       33.57      3.03 o 
   8  19   5       36.35       41.79      3.90 o 
  -9  20   5       17.16       18.16      4.00 o 
  -8  20   5        5.15        5.15      2.58 o 
  -7  20   5        0.11        2.30      2.31 o 
  -6  20   5        2.14       -0.70      2.30 o 
  -5  20   5       56.56       55.86      3.62 o 
  -4  20   5       20.39       15.28      2.66 o 
  -3  20   5       15.36       11.23      2.37 o 
  -2  20   5       45.97       53.12      3.19 o 
  -1  20   5       20.65       12.38      2.31 o 
   0  20   5       34.63       30.56      2.64 o 
   1  20   5        0.39       -1.15      1.45 o 
   2  20   5        0.46       -0.98      1.63 o 
   3  20   5       36.09       38.26      2.52 o 
   4  20   5        7.10        9.65      2.50 o 
   5  20   5        1.00        1.55      1.78 o 
   6  20   5       14.00       17.55      2.89 o 
   7  20   5        0.47       -0.21      2.27 o 
   8  20   5        6.02        6.62      3.51 o 
  -9  21   5        6.46        9.29      3.80 o 
  -8  21   5        0.32       -2.78      5.16 o 
  -7  21   5       56.65       63.22      4.05 o 
  -6  21   5        7.84        6.72      2.74 o 
  -5  21   5       34.40       38.07      3.34 o 
  -4  21   5       14.02       18.00      2.70 o 
  -3  21   5       72.71       68.84      3.67 o 
  -2  21   5        4.81        2.23      2.07 o 
  -1  21   5      191.62      179.89      4.74 o 
   0  21   5       24.91       19.41      2.38 o 
   1  21   5        9.44       12.69      2.69 o 
   2  21   5       22.98       21.52      2.16 o 
   3  21   5       16.50       18.60      2.10 o 
   4  21   5       36.19       38.23      3.26 o 
   5  21   5        0.01       -0.33      1.83 o 
   6  21   5        3.48        6.21      2.43 o 
   7  21   5        0.03        0.35      2.38 o 
  -8  22   5       20.14       18.24      3.92 o 
  -7  22   5       23.90       25.94      3.25 o 
  -6  22   5        5.93        6.83      2.63 o 
  -5  22   5        9.27        7.68      3.08 o 
  -4  22   5       11.12       10.10      2.57 o 
  -3  22   5        1.42       -2.10      2.10 o 
  -2  22   5        3.67       -1.24      2.10 o 
  -1  22   5       38.51       40.07      3.05 o 
   0  22   5        1.61        0.07      2.05 o 
   1  22   5       40.36       39.06      2.98 o 
   2  22   5      111.02      107.57      5.15 o 
   3  22   5        4.45        4.10      1.85 o 
   4  22   5       47.24       50.29      4.86 o 
   5  22   5        0.44        1.78      2.31 o 
   6  22   5        0.38        1.89      2.31 o 
   7  22   5       11.77       13.03      3.06 o 
  -8  23   5       24.05       34.97      4.66 o 
  -7  23   5       18.43       14.59      3.08 o 
  -6  23   5       34.64       31.93      3.38 o 
  -5  23   5        0.38       -2.25      2.25 o 
  -4  23   5       10.72       11.26      2.72 o 
  -3  23   5        9.62        2.47      4.18 o 
  -2  23   5        5.94        4.05      2.37 o 
  -1  23   5       19.64       17.44      2.71 o 
   0  23   5        3.48       -1.58      2.12 o 
   1  23   5        1.55       -0.58      2.01 o 
   2  23   5        2.18        3.22      2.01 o 
   3  23   5        5.44        2.81      2.55 o 
   4  23   5        0.01        1.70      2.56 o 
   5  23   5       17.04       21.57      2.92 o 
   6  23   5        2.75        3.97      2.42 o 
  -7  24   5        0.71        3.73      2.75 o 
  -6  24   5        0.06       -2.53      2.53 o 
  -5  24   5        0.27       -2.45      2.45 o 
  -4  24   5       17.51       17.39      3.01 o 
  -3  24   5        2.31       -2.31      2.59 o 
  -2  24   5        6.95        1.75      3.53 o 
  -1  24   5       13.19        9.56      2.79 o 
   0  24   5       46.27       41.98      3.25 o 
   1  24   5        0.19       -1.15      2.31 o 
   2  24   5       82.90       85.25      3.83 o 
   3  24   5       16.61       15.81      3.65 o 
   4  24   5       19.42       20.48      3.65 o 
   5  24   5        0.69        1.49      3.57 o 
   6  24   5        1.59        1.33      4.67 o 
  -6  25   5        0.02       -1.11      3.99 o 
  -5  25   5        0.86       -2.42      2.42 o 
  -4  25   5        0.04       -2.36      2.36 o 
  -3  25   5       10.18        7.50      3.51 o 
  -2  25   5       47.78       42.49      3.55 o 
  -1  25   5        2.80       -1.95      2.31 o 
   0  25   5       40.97       36.99      3.29 o 
   1  25   5        3.89        1.82      2.23 o 
   2  25   5       21.96       17.18      3.12 o 
   3  25   5        2.20        1.45      2.94 o 
   4  25   5        0.74        1.92      2.94 o 
   5  25   5       21.28       24.03      6.00 o 
  -5  26   5       46.97       48.78      4.05 o 
  -4  26   5       26.43       17.39      3.21 o 
  -3  26   5        3.16       -1.60      3.75 o 
  -2  26   5       12.98        7.38      4.81 o 
  -1  26   5        0.35       -3.48      4.14 o 
   0  26   5        1.76       -3.66      3.66 o 
   1  26   5       25.58       22.01      3.30 o 
   2  26   5       18.92       16.48      3.53 o 
   3  26   5       23.02       26.33      4.12 o 
   4  26   5      101.68       98.78      6.01 o 
  -4  27   5        0.81       -3.07      3.07 o 
  -3  27   5        5.84       -1.21      3.51 o 
  -2  27   5       10.58        2.74      4.45 o 
  -1  27   5        5.37       -1.68      4.57 o 
   0  27   5       35.62       35.91      3.85 o 
   1  27   5        5.52        8.03      3.00 o 
   2  27   5        0.83       -2.44      3.67 o 
   3  27   5        2.00       -2.83      2.83 o 
  -3  28   5       10.67       10.69      3.27 o 
  -2  28   5       38.49       35.89      5.53 o 
  -1  28   5        2.15       -0.71      2.87 o 
   0  28   5       13.97        9.05      3.16 o 
   1  28   5        0.58       -1.66      2.73 o 
   2  28   5        8.71        9.33      5.33 o 
 -12   0   6        1.44        0.39      3.44 o 
 -11   0   6        4.29        1.85      3.65 o 
 -10   0   6       27.13       25.42      4.89 o 
  -9   0   6      313.51      328.96      6.71 o 
  -8   0   6       77.70       76.62      3.69 o 
  -7   0   6       39.77       40.40      2.86 o 
  -6   0   6      188.57      188.30     10.06 o 
  -5   0   6      593.49      568.67      7.74 o 
  -4   0   6      414.25      400.25      5.90 o 
  -3   0   6       26.19       16.68      1.36 o 
  -2   0   6       69.66       69.86      2.62 o 
  -1   0   6      252.41      256.36      4.26 o 
   0   0   6       23.40       18.39      1.55 o 
   1   0   6     2308.83     2290.70     26.99 o 
   2   0   6     1256.28     1202.00     13.64 o 
   3   0   6     1130.46     1117.03     17.81 o 
   4   0   6       30.44       31.68      2.38 o 
   5   0   6       31.47       31.90      2.50 o 
   6   0   6       39.82       41.22      2.87 o 
   7   0   6       11.97       12.63      4.17 o 
   8   0   6        0.69        3.92      2.94 o 
   9   0   6        1.67       -1.25      2.94 o 
  10   0   6        0.43        3.72      3.41 o 
 -12   1   6        0.09        4.82      4.46 o 
 -11   1   6       43.99       52.82      3.08 o 
 -10   1   6        7.07        6.71      1.77 o 
  -9   1   6       35.36       39.00      2.23 o 
  -8   1   6        2.09       -0.34      1.34 o 
  -7   1   6      221.80      203.33      3.47 o 
  -6   1   6      871.15      865.34      7.59 o 
  -5   1   6        3.42        3.56      0.99 o 
  -4   1   6        8.32        8.81      0.97 o 
  -3   1   6       89.01       93.75      1.77 o 
  -2   1   6      146.63      149.07      2.74 o 
  -1   1   6      627.68      634.07      6.40 o 
   0   1   6       80.30       77.98      1.79 o 
   1   1   6      151.92      142.53      3.81 o 
   2   1   6      163.35      172.18      2.96 o 
   3   1   6      715.62      675.43      7.51 o 
   4   1   6       84.90       87.23      2.39 o 
   5   1   6       70.96       67.32      2.34 o 
   6   1   6       19.87       19.47      1.62 o 
   7   1   6       13.83       22.45      2.43 o 
   8   1   6       40.53       34.96      2.93 o 
   9   1   6       18.48       23.23      2.78 o 
  10   1   6       65.70       72.09      4.03 o 
 -12   2   6        4.40       16.53      3.28 o 
 -11   2   6       26.57       30.48      3.38 o 
 -10   2   6       61.99       71.37      3.17 o 
  -9   2   6       28.05       25.72      1.98 o 
  -8   2   6       91.15       93.66      2.72 o 
  -7   2   6      548.11      572.43      6.01 o 
  -6   2   6       95.76       96.32      4.22 o 
  -5   2   6      389.68      368.43      4.16 o 
  -4   2   6        7.27        7.99      0.92 o 
  -3   2   6       68.03       73.43      2.21 o 
  -2   2   6        2.00        4.53      1.06 o 
  -1   2   6        1.81        1.65      0.91 o 
   0   2   6      142.25      145.77      2.96 o 
   1   2   6      572.52      515.64      5.09 o 
   2   2   6      264.12      262.78      3.78 o 
   3   2   6      128.57      124.26      2.89 o 
   4   2   6      187.94      178.08      3.18 o 
   5   2   6        8.14        8.37      1.31 o 
   6   2   6       33.47       32.53      1.83 o 
   7   2   6       54.95       62.83      3.35 o 
   8   2   6        7.23       11.12      2.28 o 
   9   2   6        8.65       10.57      2.48 o 
  10   2   6        0.07       -1.57      2.24 o 
 -12   3   6        0.01        0.06      4.86 o 
 -11   3   6       17.02       18.57      2.71 o 
 -10   3   6       22.67       26.45      2.48 o 
  -9   3   6        0.57       -2.41      2.41 o 
  -8   3   6        0.69       -1.73      1.73 o 
  -7   3   6      315.06      312.09      4.22 o 
  -6   3   6       46.49       44.31      1.96 o 
  -5   3   6       60.57       63.12      2.24 o 
  -4   3   6       75.80       75.54      2.31 o 
  -3   3   6       10.65        9.25      1.20 o 
  -2   3   6      290.65      270.61      3.84 o 
  -1   3   6        7.04        5.38      1.08 o 
   0   3   6       55.36       55.01      2.03 o 
   1   3   6       63.60       60.13      1.91 o 
   2   3   6      641.02      639.70      6.13 o 
   3   3   6       20.27       22.02      1.57 o 
   4   3   6      101.59       98.75      2.55 o 
   5   3   6       48.52       46.37      2.01 o 
   6   3   6        7.29        6.64      1.58 o 
   7   3   6       19.17       20.23      2.35 o 
   8   3   6       45.61       43.04      3.16 o 
   9   3   6       39.04       44.09      3.90 o 
  10   3   6        0.30       -2.28      2.28 o 
 -12   4   6        0.73        6.15      4.05 o 
 -11   4   6       30.83       39.76      2.81 o 
 -10   4   6        0.70        1.13      1.80 o 
  -9   4   6       11.36        9.46      2.11 o 
  -8   4   6       12.42        8.68      1.82 o 
  -7   4   6        1.08        1.98      1.55 o 
  -6   4   6      111.42      126.07      3.17 o 
  -5   4   6      660.35      662.83      7.15 o 
  -4   4   6      643.76      641.18      6.86 o 
  -3   4   6       77.20       81.00      2.33 o 
  -2   4   6      163.63      174.04      4.21 o 
  -1   4   6      104.27      102.18      3.89 o 
   0   4   6        9.05        4.42      1.11 o 
   1   4   6      209.97      223.49      3.30 o 
   2   4   6     1073.56     1040.79      8.64 o 
   3   4   6      873.20      850.74      8.16 o 
   4   4   6       95.24      101.23      2.59 o 
   5   4   6        7.44       10.80      1.39 o 
   6   4   6       54.83       59.56      2.72 o 
   7   4   6        0.76        0.87      1.50 o 
   8   4   6        5.47        8.30      2.20 o 
   9   4   6        6.86       10.27      2.45 o 
  10   4   6        0.38       -2.31      2.31 o 
 -12   5   6        0.75       -1.51      4.99 o 
 -11   5   6       18.10       25.89      2.92 o 
 -10   5   6       61.30       57.00      3.10 o 
  -9   5   6        0.21       -0.59      1.70 o 
  -8   5   6       26.64       28.01      2.28 o 
  -7   5   6        0.59       -0.22      1.41 o 
  -6   5   6     1198.88     1160.73     11.03 o 
  -5   5   6      734.46      715.60      7.57 o 
  -4   5   6      630.60      627.37      6.80 o 
  -3   5   6      191.41      196.13      3.45 o 
  -2   5   6      157.37      177.64      3.24 o 
  -1   5   6      185.49      198.11      3.39 o 
   0   5   6       27.00       26.20      1.66 o 
   1   5   6       15.16       13.46      1.29 o 
   2   5   6       34.34       36.95      2.07 o 
   3   5   6      461.76      434.91      4.99 o 
   4   5   6       37.42       37.96      1.88 o 
   5   5   6        6.90        9.21      1.38 o 
   6   5   6       17.54       11.09      1.73 o 
   7   5   6       22.48       14.61      1.87 o 
   8   5   6       13.94       18.91      2.58 o 
   9   5   6        0.12        2.47      2.20 o 
  10   5   6        1.25        2.59      2.52 o 
 -12   6   6        0.13       -0.23      3.02 o 
 -11   6   6       85.78       97.75      4.31 o 
 -10   6   6       79.82       98.37      4.01 o 
  -9   6   6        3.30        1.29      2.00 o 
  -8   6   6       78.71       68.86      2.91 o 
  -7   6   6      215.61      215.13      4.45 o 
  -6   6   6      232.83      228.36      4.10 o 
  -5   6   6      376.27      383.97      5.19 o 
  -4   6   6       30.68       30.09      1.85 o 
  -3   6   6        9.34       10.88      1.37 o 
  -2   6   6      244.20      244.53      3.85 o 
  -1   6   6        0.46        1.29      1.01 o 
   0   6   6       44.44       31.06      1.80 o 
   1   6   6        7.12        8.04      1.21 o 
   2   6   6     1304.80     1300.43     10.32 o 
   3   6   6      524.46      487.39      5.33 o 
   4   6   6      592.55      541.64      5.77 o 
   5   6   6      315.16      305.26      4.24 o 
   6   6   6        5.93        4.08      1.54 o 
   7   6   6       12.77       13.28      1.88 o 
   8   6   6        1.58        2.06      2.10 o 
   9   6   6        2.78        6.29      2.39 o 
  10   6   6        7.11        8.57      2.57 o 
 -11   7   6       27.75       35.19      3.89 o 
 -10   7   6        1.93        2.80      2.12 o 
  -9   7   6       34.11       36.55      2.72 o 
  -8   7   6        2.77        0.50      2.35 o 
  -7   7   6       11.05       13.23      1.92 o 
  -6   7   6      245.14      230.72      6.24 o 
  -5   7   6      101.05      106.13      3.28 o 
  -4   7   6       65.73       67.93      4.15 o 
  -3   7   6      773.80      768.61      7.86 o 
  -2   7   6      544.30      496.58      5.87 o 
  -1   7   6       53.24       63.38      2.63 o 
   0   7   6        0.22       -0.58      1.08 o 
   1   7   6      725.11      706.88      7.52 o 
   2   7   6     1653.89     1551.50     11.85 o 
   3   7   6      421.01      388.79      4.89 o 
   4   7   6        1.06        0.61      1.30 o 
   5   7   6       63.96       60.02      2.30 o 
   6   7   6      160.50      149.16      3.77 o 
   7   7   6        5.54        6.67      1.78 o 
   8   7   6       41.70       38.02      3.11 o 
   9   7   6      107.63      113.14      5.34 o 
  10   7   6        1.83       -0.05      2.37 o 
 -11   8   6       31.32       34.48      4.00 o 
 -10   8   6      194.68      197.63      5.18 o 
  -9   8   6        2.30        0.39      2.55 o 
  -8   8   6        0.00       -1.56      1.56 o 
  -7   8   6      130.70      129.29      3.80 o 
  -6   8   6      299.01      302.03      4.79 o 
  -5   8   6      526.97      516.90      6.23 o 
  -4   8   6       22.93       23.75      1.89 o 
  -3   8   6      141.00      123.85      2.97 o 
  -2   8   6      643.14      551.69      6.34 o 
  -1   8   6      207.08      183.27      3.44 o 
   0   8   6      107.20      104.14      3.07 o 
   1   8   6      945.90      861.27      8.63 o 
   2   8   6       25.65       23.15      1.96 o 
   3   8   6      471.65      451.54      5.09 o 
   4   8   6      607.08      590.01      6.38 o 
   5   8   6      333.65      320.99      5.12 o 
   6   8   6        8.82        9.25      1.75 o 
   7   8   6       49.80       62.30      2.98 o 
   8   8   6       33.29       36.66      3.07 o 
   9   8   6        9.35        8.65      2.49 o 
  10   8   6        4.47        3.70      2.62 o 
 -11   9   6        8.43        7.21      3.34 o 
 -10   9   6       39.76       49.65      3.35 o 
  -9   9   6       16.79       18.34      2.51 o 
  -8   9   6        2.86        3.86      2.69 o 
  -7   9   6       40.47       43.82      2.82 o 
  -6   9   6       17.33       19.50      1.89 o 
  -5   9   6        3.26        3.94      1.42 o 
  -4   9   6       38.15       32.33      1.93 o 
  -3   9   6       32.65       42.47      5.46 o 
  -2   9   6       33.10       27.32      1.79 o 
  -1   9   6        0.02       -0.28      1.20 o 
   0   9   6       21.28       26.27      1.86 o 
   1   9   6       36.00       36.41      2.08 o 
   2   9   6      132.60      125.57      3.21 o 
   3   9   6       55.32       54.04      2.31 o 
   4   9   6      239.43      222.92      3.70 o 
   5   9   6       36.71       41.13      2.44 o 
   6   9   6       31.43       37.73      2.41 o 
   7   9   6        4.22        1.73      1.63 o 
   8   9   6        4.55        8.79      1.88 o 
   9   9   6        4.62        5.56      2.41 o 
  10   9   6       30.43       34.66      7.00 o 
 -11  10   6       41.31       48.05      4.41 o 
 -10  10   6        1.43        1.44      2.31 o 
  -9  10   6       18.28       22.10      2.65 o 
  -8  10   6        0.92        0.05      1.94 o 
  -7  10   6       26.33       23.16      2.40 o 
  -6  10   6        0.07       -1.58      1.58 o 
  -5  10   6        8.86       10.53      1.62 o 
  -4  10   6      307.60      299.50      4.53 o 
  -3  10   6       29.54       30.79      2.03 o 
  -2  10   6        0.00       -1.10      1.10 o 
  -1  10   6      267.16      233.84      4.04 o 
   0  10   6      712.87      671.81      7.34 o 
   1  10   6      159.87      168.73      3.60 o 
   2  10   6       33.48       34.69      2.47 o 
   3  10   6       16.22       18.66      1.58 o 
   4  10   6       68.73       63.89      2.39 o 
   5  10   6      133.61      131.11      3.62 o 
   6  10   6       56.12       60.69      2.89 o 
   7  10   6        0.39        3.34      1.69 o 
   8  10   6       10.41       16.28      2.21 o 
   9  10   6        8.85       11.24      2.60 o 
 -11  11   6       52.31       63.65      4.80 o 
 -10  11   6       27.11       28.99      3.10 o 
  -9  11   6        1.12        0.16      2.07 o 
  -8  11   6      118.50      118.51      4.19 o 
  -7  11   6      215.06      229.48      5.13 o 
  -6  11   6       53.46       48.61      3.32 o 
  -5  11   6       85.48       83.90      2.84 o 
  -4  11   6        8.21        7.91      1.46 o 
  -3  11   6       61.07       59.86      2.46 o 
  -2  11   6        0.02       -1.15      1.15 o 
  -1  11   6        0.11       -1.19      1.19 o 
   0  11   6      461.63      439.35      6.74 o 
   1  11   6        9.47        6.14      1.52 o 
   2  11   6      241.60      226.60      4.09 o 
   3  11   6       26.62       22.69      1.97 o 
   4  11   6      170.51      161.01      3.29 o 
   5  11   6        0.00        4.23      1.68 o 
   6  11   6      133.08      126.93      3.59 o 
   7  11   6       98.76       95.43      3.43 o 
   8  11   6      139.79      147.36      5.64 o 
   9  11   6       48.44       59.70      3.87 o 
 -11  12   6       25.88       34.96      4.39 o 
 -10  12   6        6.05        2.77      2.44 o 
  -9  12   6       10.87       18.00      2.68 o 
  -8  12   6        0.15        0.39      2.02 o 
  -7  12   6      275.99      271.79      7.41 o 
  -6  12   6        7.67        7.56      2.04 o 
  -5  12   6       86.35       90.37      4.10 o 
  -4  12   6        0.32       -1.25      1.25 o 
  -3  12   6       76.81       66.59      2.55 o 
  -2  12   6        3.28        3.65      1.30 o 
  -1  12   6       19.61       15.26      1.59 o 
   0  12   6       68.60       68.71      2.77 o 
   1  12   6      752.21      722.48      7.92 o 
   2  12   6        5.41        3.46      1.81 o 
   3  12   6        5.93        7.40      1.66 o 
   4  12   6       18.59       15.38      2.03 o 
   5  12   6      120.42      108.04      4.27 o 
   6  12   6        8.31        9.60      1.87 o 
   7  12   6        6.34        8.93      1.97 o 
   8  12   6        0.20        2.59      1.87 o 
   9  12   6        1.98        4.47      2.47 o 
 -10  13   6        2.00       -2.86      2.86 o 
  -9  13   6       48.84       41.32      3.30 o 
  -8  13   6        0.36       -0.18      2.06 o 
  -7  13   6        4.63        7.36      2.31 o 
  -6  13   6       13.01       12.82      2.34 o 
  -5  13   6      189.49      170.79      4.63 o 
  -4  13   6        5.19        2.95      1.41 o 
  -3  13   6       74.44       74.77      2.93 o 
  -2  13   6        2.13       -0.60      1.16 o 
  -1  13   6      182.94      176.26      3.64 o 
   0  13   6      388.83      360.64      5.50 o 
   1  13   6      640.19      599.91      7.13 o 
   2  13   6      146.97      159.73      3.76 o 
   3  13   6      631.17      595.75      7.28 o 
   4  13   6       52.70       56.95      2.74 o 
   5  13   6       38.12       43.87      2.95 o 
   6  13   6       92.74       91.87      3.34 o 
   7  13   6       56.43       58.93      3.09 o 
   8  13   6       41.79       43.64      2.88 o 
   9  13   6       75.63       78.22      4.84 o 
 -10  14   6        0.03       -0.32      2.92 o 
  -9  14   6      133.25      144.18      4.95 o 
  -8  14   6       67.98       76.04      3.90 o 
  -7  14   6      150.39      158.96      4.79 o 
  -6  14   6        5.71        4.90      2.12 o 
  -5  14   6      239.40      235.33      5.25 o 
  -4  14   6      271.89      261.88      5.34 o 
  -3  14   6        0.05       -0.78      1.34 o 
  -2  14   6       22.17       13.34      1.71 o 
  -1  14   6       61.29       47.37      2.44 o 
   0  14   6        5.57        2.72      1.54 o 
   1  14   6      327.38      330.72      5.23 o 
   2  14   6      171.14      175.19      3.90 o 
   3  14   6      119.83      122.73      5.24 o 
   4  14   6       13.54       11.93      2.60 o 
   5  14   6       99.99       94.18      4.91 o 
   6  14   6       83.13       78.93      3.78 o 
   7  14   6       61.02       68.50      3.78 o 
   8  14   6        4.23        9.58      2.42 o 
 -10  15   6       27.65       30.88      4.20 o 
  -9  15   6        6.69       10.17      2.72 o 
  -8  15   6        4.91        3.91      2.34 o 
  -7  15   6       72.19       70.76      3.90 o 
  -6  15   6       57.99       56.28      3.44 o 
  -5  15   6        5.10        6.99      2.19 o 
  -4  15   6       43.20       47.51      3.07 o 
  -3  15   6       51.33       39.41      3.37 o 
  -2  15   6      346.06      314.12      4.94 o 
  -1  15   6      350.69      312.85      4.97 o 
   0  15   6      107.84       95.54      3.15 o 
   1  15   6        0.13        0.71      1.62 o 
   2  15   6        0.79        0.69      1.53 o 
   3  15   6        4.12        2.91      1.69 o 
   4  15   6        3.83        4.10      1.87 o 
   5  15   6       21.93       26.64      2.69 o 
   6  15   6        0.02        0.28      1.89 o 
   7  15   6        7.78       12.07      2.37 o 
   8  15   6       42.26       48.67      3.61 o 
 -10  16   6       11.06       11.31      3.50 o 
  -9  16   6        9.72        6.83      2.76 o 
  -8  16   6       29.29       28.41      3.30 o 
  -7  16   6        3.30        0.77      2.28 o 
  -6  16   6       41.81       45.43      3.94 o 
  -5  16   6       61.78       64.64      3.58 o 
  -4  16   6       23.47       18.00      2.47 o 
  -3  16   6       53.87       54.16      4.57 o 
  -2  16   6      179.48      172.83      4.52 o 
  -1  16   6      293.96      275.60      4.78 o 
   0  16   6       16.62       13.35      1.87 o 
   1  16   6        4.68        5.33      1.64 o 
   2  16   6      120.04      107.53      3.44 o 
   3  16   6        0.60        0.38      1.79 o 
   4  16   6        9.47       12.04      2.16 o 
   5  16   6        2.04        7.45      2.08 o 
   6  16   6        8.25        7.92      2.20 o 
   7  16   6       52.71       59.95      3.69 o 
   8  16   6       32.55       32.15      3.07 o 
  -9  17   6        3.10        3.96      2.76 o 
  -8  17   6       93.56      101.90      4.46 o 
  -7  17   6        4.06       12.84      2.74 o 
  -6  17   6      102.77      101.09      4.86 o 
  -5  17   6       34.26       37.12      3.11 o 
  -4  17   6        1.67        3.88      2.31 o 
  -3  17   6       12.01       11.50      2.25 o 
  -2  17   6        7.64        7.18      2.06 o 
  -1  17   6      119.49      130.16      4.18 o 
   0  17   6       24.64       17.65      1.95 o 
   1  17   6        2.72        2.76      1.64 o 
   2  17   6       71.68       66.84      3.00 o 
   3  17   6        3.10        0.03      1.67 o 
   4  17   6       55.51       55.64      4.23 o 
   5  17   6      113.84      108.06      4.16 o 
   6  17   6       32.42       30.77      2.95 o 
   7  17   6        0.92        2.63      2.16 o 
   8  17   6        1.21        3.39      2.20 o 
  -9  18   6       75.48       87.44     10.01 o 
  -8  18   6       17.43       15.46      3.46 o 
  -7  18   6      122.26      108.60      4.67 o 
  -6  18   6       51.13       57.47      3.89 o 
  -5  18   6      217.40      210.69      5.48 o 
  -4  18   6      304.54      290.13      6.05 o 
  -3  18   6       25.86       22.96      2.71 o 
  -2  18   6       48.66       44.66      3.04 o 
  -1  18   6      120.35      113.65      4.02 o 
   0  18   6        6.72        7.00      1.74 o 
   1  18   6      169.47      173.23      4.09 o 
   2  18   6       14.67       11.72      1.96 o 
   3  18   6       18.55       21.67      2.23 o 
   4  18   6       25.53       26.71      2.64 o 
   5  18   6        0.07        2.24      1.95 o 
   6  18   6       53.16       50.11      3.41 o 
   7  18   6        1.97        3.56      2.32 o 
  -9  19   6       11.37       11.33      4.16 o 
  -8  19   6        9.41        7.46      2.90 o 
  -7  19   6        0.07       -0.56      2.46 o 
  -6  19   6       20.43       21.15      3.03 o 
  -5  19   6      105.87      117.46      6.59 o 
  -4  19   6      172.08      174.84      4.98 o 
  -3  19   6        3.66        2.15      2.12 o 
  -2  19   6       30.22       29.12      2.77 o 
  -1  19   6       12.96        9.01      2.23 o 
   0  19   6       36.88       34.70      2.81 o 
   1  19   6      112.88      112.80      3.54 o 
   2  19   6       14.62       15.44      2.10 o 
   3  19   6      115.51      118.32      4.38 o 
   4  19   6       49.51       54.65      3.29 o 
   5  19   6       14.31       15.25      3.01 o 
   6  19   6        8.03        8.29      2.36 o 
   7  19   6       47.57       54.35      4.17 o 
  -8  20   6        0.10       -2.44      2.44 o 
  -7  20   6       10.89        6.49      2.76 o 
  -6  20   6       39.95       44.57      5.44 o 
  -5  20   6      100.06      109.50      6.31 o 
  -4  20   6       10.86        8.47      2.60 o 
  -3  20   6       41.11       32.22      3.05 o 
  -2  20   6       46.93       50.78      3.37 o 
  -1  20   6        9.68        8.09      2.21 o 
   0  20   6        6.89        3.84      2.16 o 
   1  20   6       20.87       19.12      2.56 o 
   2  20   6        0.13       -0.39      1.67 o 
   3  20   6        4.75        4.32      2.03 o 
   4  20   6        6.80        8.26      2.19 o 
   5  20   6        0.15        5.69      2.16 o 
   6  20   6       17.79       18.19      2.69 o 
  -8  21   6       13.81       16.92      4.50 o 
  -7  21   6       86.72       90.87      4.69 o 
  -6  21   6       22.68       22.03      4.43 o 
  -5  21   6        5.22        7.61      2.76 o 
  -4  21   6       20.68       20.29      2.98 o 
  -3  21   6        1.54       -1.45      2.17 o 
  -2  21   6        9.05       12.29      2.52 o 
  -1  21   6        1.93        2.03      2.19 o 
   0  21   6        0.05       -1.81      1.97 o 
   1  21   6        0.00        0.19      1.99 o 
   2  21   6       58.80       51.30      3.45 o 
   3  21   6       10.73       11.78      2.36 o 
   4  21   6        1.26        0.36      2.08 o 
   5  21   6       52.75       64.56      3.75 o 
   6  21   6       21.74       22.05      3.40 o 
  -7  22   6        0.81       -1.00      2.77 o 
  -6  22   6       31.62       35.28      3.70 o 
  -5  22   6       11.19        5.88      2.74 o 
  -4  22   6        1.25        0.09      4.18 o 
  -3  22   6        3.40        0.60      2.79 o 
  -2  22   6       38.63       28.32      3.32 o 
  -1  22   6        8.22        4.86      3.17 o 
   0  22   6        0.72       -0.88      2.02 o 
   1  22   6        5.01        3.87      2.23 o 
   2  22   6       12.63       11.36      2.52 o 
   3  22   6        9.67       12.57      2.68 o 
   4  22   6       82.29       92.48      4.47 o 
   5  22   6       31.94       44.43      3.97 o 
  -6  23   6       10.14        4.42      2.90 o 
  -5  23   6        8.61        1.60      2.66 o 
  -4  23   6       28.21       28.05      3.35 o 
  -3  23   6       27.82       32.45      3.39 o 
  -2  23   6        8.96       14.01      3.75 o 
  -1  23   6       12.23       14.68      2.68 o 
   0  23   6        0.74       -2.11      2.11 o 
   1  23   6        0.02       -2.90      2.90 o 
   2  23   6        1.46       -1.47      2.14 o 
   3  23   6       11.14       13.26      2.81 o 
   4  23   6       10.82        8.66      3.53 o 
   5  23   6        1.27       -1.04      2.98 o 
  -6  24   6        8.46        1.08      3.97 o 
  -5  24   6       17.57       12.66      3.08 o 
  -4  24   6        2.50       -1.65      4.47 o 
  -3  24   6        2.41       -0.24      2.98 o 
  -2  24   6        0.84       -3.64      4.14 o 
  -1  24   6        1.18       -1.40      2.50 o 
   0  24   6        2.59       -2.24      2.24 o 
   1  24   6       10.82        8.41      2.55 o 
   2  24   6       39.74       43.52      3.89 o 
   3  24   6       93.80       99.65      5.88 o 
   4  24   6       18.95       24.68      4.24 o 
  -5  25   6        4.87        4.32      3.05 o 
  -4  25   6       52.29       55.39      4.19 o 
  -3  25   6       19.84       15.86      6.30 o 
  -2  25   6       15.89       11.65      3.08 o 
  -1  25   6        1.45       -2.27      2.27 o 
   0  25   6        5.80       -0.35      2.31 o 
   1  25   6       42.94       44.95      3.57 o 
   2  25   6       38.50       43.98      4.03 o 
   3  25   6       11.80       14.03      3.83 o 
  -3  26   6       17.80       15.60      3.18 o 
  -2  26   6       10.84        0.49      3.17 o 
  -1  26   6        3.33       -2.41      3.90 o 
   0  26   6       20.12       22.85      4.76 o 
   1  26   6       68.98       82.27      4.44 o 
   2  26   6        9.53        7.00      3.30 o 
 -11   1   7      191.78      209.11      5.93 o 
 -10   1   7       79.11       98.95      4.53 o 
  -9   1   7       77.04       79.06      5.96 o 
  -8   1   7      104.10       98.53      4.06 o 
  -7   1   7       74.88       79.41      3.61 o 
  -6   1   7        0.04        0.68      1.79 o 
  -5   1   7      730.92      756.09      9.54 o 
  -4   1   7      112.27      106.78      3.62 o 
  -3   1   7      148.35      139.76      3.91 o 
  -2   1   7       18.99       22.65      2.12 o 
  -1   1   7        0.93       -0.75      1.41 o 
   0   1   7      233.33      207.80      3.62 o 
   1   1   7      134.00      117.16      5.15 o 
   2   1   7      527.36      524.56      5.98 o 
   3   1   7      404.37      363.17      4.69 o 
   4   1   7       37.12       37.28      1.94 o 
   5   1   7        6.32        4.67      1.34 o 
   6   1   7       29.08       24.92      2.14 o 
   7   1   7       17.15       16.40      2.46 o 
   8   1   7        3.56        4.81      2.19 o 
   9   1   7        0.82        1.94      2.45 o 
 -11   2   7        8.94        8.40      2.98 o 
 -10   2   7      262.45      276.93      6.36 o 
  -9   2   7      189.80      183.16      6.30 o 
  -8   2   7        4.22        1.89      2.50 o 
  -7   2   7       23.06       25.42      2.61 o 
  -6   2   7      137.44      141.82      4.15 o 
  -5   2   7      215.93      223.47      4.91 o 
  -4   2   7       23.40       26.65      2.37 o 
  -3   2   7      119.44      114.77      2.74 o 
  -2   2   7       25.66       11.15      1.35 o 
  -1   2   7      122.20      124.11      4.75 o 
   0   2   7       48.88       54.73      2.24 o 
   1   2   7       62.05       55.73      2.44 o 
   2   2   7      236.13      259.59      4.97 o 
   3   2   7        4.33        5.24      1.31 o 
   4   2   7       31.83       33.06      1.90 o 
   5   2   7       17.96       15.91      1.62 o 
   6   2   7       48.36       48.30      2.65 o 
   7   2   7       36.27       43.75      3.19 o 
   8   2   7       47.08       46.00      3.38 o 
   9   2   7       13.41       17.65      2.93 o 
 -11   3   7       92.46      110.19      4.78 o 
 -10   3   7       31.64       35.97      3.47 o 
  -9   3   7       10.11        9.35      3.22 o 
  -8   3   7      194.95      217.91      5.39 o 
  -7   3   7      112.26      114.71      4.71 o 
  -6   3   7      130.23      138.07      4.40 o 
  -5   3   7        3.96        2.97      1.40 o 
  -4   3   7        0.08       -1.13      1.13 o 
  -3   3   7        9.99        6.62      1.66 o 
  -2   3   7      423.43      367.19      4.93 o 
  -1   3   7        8.36        5.94      1.65 o 
   0   3   7        1.47        0.55      1.20 o 
   1   3   7       47.62       38.02      2.13 o 
   2   3   7     1417.80     1371.54     12.56 o 
   3   3   7       61.59       59.64      2.68 o 
   4   3   7       10.04        7.97      1.39 o 
   5   3   7        0.08        1.34      1.24 o 
   6   3   7        5.11        6.68      1.70 o 
   7   3   7        5.35        8.45      2.20 o 
   8   3   7       37.64       49.00      3.48 o 
   9   3   7        0.58        3.62      2.48 o 
 -11   4   7       36.81       42.27      4.18 o 
 -10   4   7       15.17       14.88      2.98 o 
  -9   4   7       48.91       40.09      3.36 o 
  -8   4   7       25.14       21.65      2.79 o 
  -7   4   7      124.93      120.30      3.42 o 
  -6   4   7       32.13       30.37      2.09 o 
  -5   4   7       68.24       63.36      2.62 o 
  -4   4   7       45.57       39.27      2.13 o 
  -3   4   7       78.82       86.34      3.54 o 
  -2   4   7      594.48      569.73      6.57 o 
  -1   4   7       12.59       13.34      1.67 o 
   0   4   7      122.19       99.75      2.81 o 
   1   4   7      126.49      127.48      3.29 o 
   2   4   7      114.41      117.03      3.29 o 
   3   4   7      516.00      489.32      7.54 o 
   4   4   7        1.85        2.34      1.19 o 
   5   4   7       41.25       42.22      2.17 o 
   6   4   7        3.71        4.84      1.65 o 
   7   4   7       18.97       24.31      2.64 o 
   8   4   7        6.44        5.25      2.32 o 
   9   4   7       73.44       84.15      4.51 o 
 -11   5   7       98.05      129.78     14.64 o 
 -10   5   7       40.38       47.27      4.06 o 
  -9   5   7        1.13       -2.35      3.27 o 
  -8   5   7        7.07        4.16      1.82 o 
  -7   5   7      102.64       99.11      4.38 o 
  -6   5   7      578.13      582.41      6.96 o 
  -5   5   7      271.24      272.25      4.51 o 
  -4   5   7       12.98       19.67      1.71 o 
  -3   5   7      797.11      735.98      7.87 o 
  -2   5   7      826.33      812.37      8.42 o 
  -1   5   7       16.11       10.33      1.55 o 
   0   5   7       20.28       24.05      1.89 o 
   1   5   7       71.81       69.83      2.66 o 
   2   5   7       11.83       14.78      1.78 o 
   3   5   7        0.38        1.90      1.48 o 
   4   5   7       30.11       29.53      2.65 o 
   5   5   7        2.76        1.80      1.48 o 
   6   5   7       51.25       55.01      2.83 o 
   7   5   7        4.47        4.80      2.13 o 
   8   5   7        2.93       -1.36      2.19 o 
   9   5   7       34.56       37.05      3.49 o 
 -11   6   7        8.36       11.37      6.69 o 
 -10   6   7        2.60        0.49      2.91 o 
  -9   6   7      105.79      109.13      4.08 o 
  -8   6   7       40.52       44.59      2.75 o 
  -7   6   7       33.45       26.27      2.19 o 
  -6   6   7       75.66       83.80      3.52 o 
  -5   6   7       18.15       20.77      1.86 o 
  -4   6   7       77.39       69.76      2.64 o 
  -3   6   7      401.16      383.74      5.27 o 
  -2   6   7       22.52       31.77      2.03 o 
  -1   6   7        0.66       -1.09      1.25 o 
   0   6   7      195.13      189.39      3.77 o 
   1   6   7        8.31        6.74      1.67 o 
   2   6   7       51.78       51.39      2.54 o 
   3   6   7       72.73       69.90      2.81 o 
   4   6   7        0.43       -1.31      1.31 o 
   5   6   7       15.89       15.75      2.20 o 
   6   6   7        7.03        9.58      2.11 o 
   7   6   7       12.88       16.50      2.97 o 
   8   6   7        0.19        1.81      2.19 o 
   9   6   7        0.05        0.64      2.82 o 
 -11   7   7       11.50       23.70      6.06 o 
 -10   7   7        1.52        3.25      2.27 o 
  -9   7   7        1.29       -1.50      2.16 o 
  -8   7   7        0.93       -2.22      2.82 o 
  -7   7   7        2.97        0.18      1.64 o 
  -6   7   7        3.24        2.14      1.56 o 
  -5   7   7       26.57       26.27      2.01 o 
  -4   7   7       13.11       12.19      1.63 o 
  -3   7   7      173.80      177.21      4.22 o 
  -2   7   7       50.93       47.45      2.30 o 
  -1   7   7       62.80       53.64      2.41 o 
   0   7   7      407.67      425.38      5.77 o 
   1   7   7      170.09      158.58      3.64 o 
   2   7   7      198.13      191.80      4.04 o 
   3   7   7      271.57      275.93      4.83 o 
   4   7   7       75.79       67.46      2.80 o 
   5   7   7        4.79        6.78      2.04 o 
   6   7   7       16.41       16.81      2.36 o 
   7   7   7       11.57       19.25      2.53 o 
   8   7   7       54.12       71.64      4.80 o 
   9   7   7        8.42       12.25      3.40 o 
 -10   8   7       47.20       50.13      3.50 o 
  -9   8   7        0.25       -2.69      2.69 o 
  -8   8   7        0.18       -1.79      1.79 o 
  -7   8   7       15.95       17.93      2.08 o 
  -6   8   7       57.68       55.19      2.71 o 
  -5   8   7       74.97       66.41      2.68 o 
  -4   8   7      148.39      144.39      3.47 o 
  -3   8   7       13.01        8.75      1.52 o 
  -2   8   7       58.03       55.92      2.71 o 
  -1   8   7       34.99       33.88      2.11 o 
   0   8   7      871.11      805.53      9.93 o 
   1   8   7        1.32        0.25      1.45 o 
   2   8   7       23.20       20.90      1.97 o 
   3   8   7       57.89       56.10      2.74 o 
   4   8   7       31.21       29.52      2.20 o 
   5   8   7       33.06       34.96      2.80 o 
   6   8   7        2.16        1.13      1.90 o 
   7   8   7       30.63       40.67      3.18 o 
   8   8   7       22.44       26.07      3.59 o 
 -10   9   7       31.86       38.83      3.46 o 
  -9   9   7        1.17       -1.49      3.13 o 
  -8   9   7       11.21        9.89      2.20 o 
  -7   9   7       30.64       29.54      2.62 o 
  -6   9   7      153.07      151.67      3.72 o 
  -5   9   7      117.51      116.70      4.04 o 
  -4   9   7       13.92       17.34      1.80 o 
  -3   9   7       86.91       78.30      2.90 o 
  -2   9   7       44.75       33.26      2.05 o 
  -1   9   7        1.05       -0.05      1.32 o 
   0   9   7      191.99      194.35      5.29 o 
   1   9   7       21.20       20.19      2.30 o 
   2   9   7       65.76       66.92      2.86 o 
   3   9   7       10.78       13.98      1.91 o 
   4   9   7        0.24       -1.44      1.44 o 
   5   9   7       33.70       34.15      2.83 o 
   6   9   7        8.24        7.65      2.24 o 
   7   9   7        1.15       -0.75      2.07 o 
   8   9   7        2.54        3.85      2.82 o 
 -10  10   7       12.26       21.75      3.06 o 
  -9  10   7       28.31       31.23      3.96 o 
  -8  10   7        7.63        7.23      5.05 o 
  -7  10   7       62.82       73.35      4.33 o 
  -6  10   7       13.30       15.79      2.65 o 
  -5  10   7        2.57        3.65      1.55 o 
  -4  10   7       69.45       65.07      2.99 o 
  -3  10   7        3.28        2.02      1.53 o 
  -2  10   7       96.35       87.18      2.83 o 
  -1  10   7       16.94       18.72      1.90 o 
   0  10   7      107.35       98.58      3.59 o 
   1  10   7      124.11      120.72      3.31 o 
   2  10   7      122.77      113.88      3.46 o 
   3  10   7      458.29      447.95      8.57 o 
   4  10   7       65.23       68.41      2.89 o 
   5  10   7       22.76       17.04      2.36 o 
   6  10   7       38.70       40.21      3.07 o 
   7  10   7       16.02       22.42      2.73 o 
   8  10   7        7.39       10.42      3.12 o 
 -10  11   7       21.01       25.62      4.62 o 
  -9  11   7       18.11       18.24      2.79 o 
  -8  11   7        0.27       -1.88      3.32 o 
  -7  11   7       18.87       14.69      2.32 o 
  -6  11   7       27.05       23.36      2.45 o 
  -5  11   7      338.86      334.69      6.14 o 
  -4  11   7       74.54       70.14      2.79 o 
  -3  11   7      131.01      117.65      3.30 o 
  -2  11   7      104.98       94.65      3.67 o 
  -1  11   7       97.19       81.36      3.00 o 
   0  11   7       24.28       22.54      1.96 o 
   1  11   7        2.78        2.22      1.46 o 
   2  11   7      369.85      345.46      5.43 o 
   3  11   7       57.34       60.20      2.89 o 
   4  11   7        1.68        0.41      1.82 o 
   5  11   7       23.74       22.44      2.49 o 
   6  11   7       39.49       41.50      4.52 o 
   7  11   7       19.40       29.21      2.94 o 
   8  11   7        1.80        5.28      2.87 o 
 -10  12   7        4.58        2.04      2.48 o 
  -9  12   7        0.53        0.99      2.27 o 
  -8  12   7        3.30        0.72      2.18 o 
  -7  12   7        6.38        6.53      2.10 o 
  -6  12   7      125.54      121.05      3.99 o 
  -5  12   7      207.80      213.79      4.87 o 
  -4  12   7       57.45       61.88      2.78 o 
  -3  12   7       30.85       28.50      2.10 o 
  -2  12   7       81.71       83.96      3.01 o 
  -1  12   7       32.16       31.43      2.21 o 
   0  12   7      129.49      124.02      3.41 o 
   1  12   7        1.50        0.04      1.41 o 
   2  12   7      245.12      247.75      4.68 o 
   3  12   7       18.58       20.10      2.03 o 
   4  12   7       20.95       21.89      2.48 o 
   5  12   7        5.10        3.67      2.04 o 
   6  12   7        4.03        4.70      2.16 o 
   7  12   7       66.62       77.69      4.02 o 
   8  12   7       71.51       72.65      5.05 o 
  -9  13   7        0.30       -0.52      2.32 o 
  -8  13   7       19.40       22.67      3.17 o 
  -7  13   7       11.98       18.58      4.71 o 
  -6  13   7        2.46        1.93      2.36 o 
  -5  13   7        5.21        1.79      2.70 o 
  -4  13   7       81.07       85.13      3.49 o 
  -3  13   7       43.14       54.21      2.65 o 
  -2  13   7      154.36      139.27      3.43 o 
  -1  13   7       12.60        7.74      1.67 o 
   0  13   7        9.83       10.12      1.74 o 
   1  13   7       26.72       25.28      2.12 o 
   2  13   7        5.16        6.75      1.76 o 
   3  13   7        0.01       -1.61      1.70 o 
   4  13   7        2.36        3.42      2.00 o 
   5  13   7       40.73       37.72      3.03 o 
   6  13   7        0.35        1.80      2.04 o 
   7  13   7        1.08        3.42      2.24 o 
  -9  14   7        1.33        0.53      2.49 o 
  -8  14   7        0.41       -1.18      2.33 o 
  -7  14   7        1.87       -1.87      2.69 o 
  -6  14   7       52.40       49.46      4.04 o 
  -5  14   7        1.72        2.49      2.02 o 
  -4  14   7      100.71      106.93      3.85 o 
  -3  14   7       26.53       23.75      2.74 o 
  -2  14   7       14.12       12.83      1.77 o 
  -1  14   7       70.81       79.08      2.96 o 
   0  14   7        0.38        1.95      1.51 o 
   1  14   7       40.32       42.09      2.84 o 
   2  14   7       62.51       65.66      3.46 o 
   3  14   7        0.01        1.28      1.57 o 
   4  14   7        2.17        2.14      1.94 o 
   5  14   7        0.61       -1.65      1.90 o 
   6  14   7        0.47       -2.00      2.00 o 
   7  14   7       18.99       23.35      2.87 o 
  -9  15   7       31.92       37.29      3.57 o 
  -8  15   7        6.61        1.02      3.79 o 
  -7  15   7       62.35       67.61      3.88 o 
  -6  15   7      128.60      144.84      8.23 o 
  -5  15   7       26.07       20.14      2.59 o 
  -4  15   7       11.73       12.33      2.31 o 
  -3  15   7      152.40      154.08      4.39 o 
  -2  15   7       50.68       54.38      3.22 o 
  -1  15   7        9.25       11.15      1.83 o 
   0  15   7      101.24       93.52      3.24 o 
   1  15   7      124.67      132.18      3.74 o 
   2  15   7       94.50       90.10      3.28 o 
   3  15   7        0.66       -0.95      1.61 o 
   4  15   7       87.10       95.72      3.95 o 
   5  15   7       79.46       80.17      3.91 o 
   6  15   7        3.33        0.98      2.16 o 
   7  15   7        2.17        4.87      2.36 o 
  -9  16   7        0.10       -3.15      3.15 o 
  -8  16   7        0.16       -2.30      2.30 o 
  -7  16   7        0.44       -2.69      2.69 o 
  -6  16   7       13.40       14.17      2.63 o 
  -5  16   7       54.23       56.16      3.80 o 
  -4  16   7       42.52       46.34      3.25 o 
  -3  16   7       35.62       34.19      2.84 o 
  -2  16   7        3.37        3.22      2.26 o 
  -1  16   7      155.71      157.02      3.95 o 
   0  16   7       83.30       88.74      3.30 o 
   1  16   7      173.43      174.70      4.32 o 
   2  16   7        4.60        3.43      1.79 o 
   3  16   7        1.02        0.74      1.91 o 
   4  16   7       11.94       13.29      2.41 o 
   5  16   7        0.05        0.80      3.27 o 
   6  16   7        0.77        1.37      2.16 o 
   7  16   7        7.97        3.05      3.50 o 
  -8  17   7       26.55       24.86      3.42 o 
  -7  17   7       74.35       76.93      4.28 o 
  -6  17   7        2.09        1.15      2.33 o 
  -5  17   7       19.67       26.53      2.91 o 
  -4  17   7        0.05        0.54      2.93 o 
  -3  17   7       37.20       37.48      3.02 o 
  -2  17   7       45.59       43.99      3.05 o 
  -1  17   7        7.15        6.11      2.03 o 
   0  17   7        0.22       -1.61      1.61 o 
   1  17   7       42.82       46.78      2.79 o 
   2  17   7        1.83       -0.64      2.14 o 
   3  17   7        4.10        2.39      2.04 o 
   4  17   7       31.50       35.50      3.04 o 
   5  17   7        2.59        1.40      2.12 o 
   6  17   7       20.42       23.67      2.86 o 
  -8  18   7        4.70        2.09      2.72 o 
  -7  18   7       23.27       28.44      3.51 o 
  -6  18   7       21.74       24.35      3.15 o 
  -5  18   7       27.72       32.69      3.56 o 
  -4  18   7        0.20       -2.06      2.06 o 
  -3  18   7       41.51       45.41      3.38 o 
  -2  18   7        0.01        2.01      2.02 o 
  -1  18   7       77.41       73.47      3.60 o 
   0  18   7       31.32       30.84      3.37 o 
   1  18   7       34.02       33.10      2.56 o 
   2  18   7        5.36        5.11      1.96 o 
   3  18   7      105.29      103.06      5.82 o 
   4  18   7        6.37        1.51      2.07 o 
   5  18   7        0.28       -1.02      2.36 o 
   6  18   7        0.82        3.58      2.32 o 
  -7  19   7       30.84       30.34      5.87 o 
  -6  19   7      127.57      123.40      5.48 o 
  -5  19   7        2.04        0.90      2.47 o 
  -4  19   7        0.66        1.90      3.03 o 
  -3  19   7       16.54       14.72      2.62 o 
  -2  19   7      159.62      146.74      4.73 o 
  -1  19   7        1.30        0.38      2.05 o 
   0  19   7       23.20       22.43      2.77 o 
   1  19   7       34.10       37.11      3.07 o 
   2  19   7        1.44        1.28      1.94 o 
   3  19   7       11.19       14.55      2.45 o 
   4  19   7        0.00       -1.98      1.98 o 
   5  19   7       10.24        8.71      2.40 o 
  -7  20   7        1.60        1.74      4.52 o 
  -6  20   7       38.43       41.75      3.77 o 
  -5  20   7       46.82       52.63      3.92 o 
  -4  20   7        0.49        0.91      2.29 o 
  -3  20   7       71.43       74.25      4.16 o 
  -2  20   7        0.89        2.59      2.31 o 
  -1  20   7       22.11       20.66      2.80 o 
   0  20   7        1.88        0.71      2.36 o 
   1  20   7       30.54       31.42      3.10 o 
   2  20   7       85.02       87.98      4.02 o 
   3  20   7       26.07       34.52      3.08 o 
   4  20   7        0.60       -2.12      2.12 o 
   5  20   7        2.37        2.91      2.24 o 
  -6  21   7        5.31        5.53      3.51 o 
  -5  21   7       21.99       16.23      4.43 o 
  -4  21   7        0.83       -1.48      4.28 o 
  -3  21   7        4.93        0.46      2.48 o 
  -2  21   7       53.52       62.64      3.92 o 
  -1  21   7        3.56        2.24      3.80 o 
   0  21   7       26.27       21.98      3.46 o 
   1  21   7       45.06       43.71      3.38 o 
   2  21   7       19.08       23.01      3.20 o 
   3  21   7       19.54       20.70      3.20 o 
   4  21   7        0.00       -0.59      2.13 o 
  -5  22   7        5.74        2.17      2.71 o 
  -4  22   7       43.23       31.28      3.34 o 
  -3  22   7       11.31        9.02      2.85 o 
  -2  22   7       13.28       10.36      2.78 o 
  -1  22   7       18.83       16.76      2.85 o 
   0  22   7        0.75       -1.94      2.27 o 
   1  22   7       62.94       62.31      3.89 o 
   2  22   7       55.40       64.95      4.40 o 
   3  22   7       67.81       67.04      4.61 o 
  -4  23   7        8.88        8.85      3.84 o 
  -3  23   7       21.97       20.68      3.16 o 
  -2  23   7        0.90       -2.98      2.98 o 
  -1  23   7        4.57        1.71      3.46 o 
   0  23   7       25.33       22.42      3.05 o 
   1  23   7        0.03       -1.80      2.22 o 
   2  23   7        1.27        8.22      2.87 o 
  -3  24   7        0.20       -3.51      3.51 o 
  -2  24   7        3.25        2.48      3.99 o 
  -1  24   7        3.70        0.87      2.54 o 
   0  24   7       28.16       34.69      3.48 o 
   1  24   7       18.95       23.97      3.10 o 
 -10   0   8       43.58       40.15      5.52 o 
  -9   0   8      125.59      127.74      9.33 o 
  -8   0   8      610.75      684.38     14.01 o 
  -7   0   8       45.96       40.37      4.46 o 
  -6   0   8      382.61      380.09     14.00 o 
  -5   0   8      308.30      313.68      8.48 o 
  -4   0   8      201.60      191.57      6.71 o 
  -3   0   8       43.32       41.89      4.12 o 
  -2   0   8      436.21      399.88      9.65 o 
  -1   0   8      181.21      156.46      6.33 o 
   0   0   8       16.14       11.01      2.80 o 
   1   0   8        4.68        8.82      2.94 o 
   2   0   8       35.56       43.87      7.00 o 
   3   0   8       28.22       20.25      3.27 o 
   4   0   8      330.80      355.18      9.44 o 
   5   0   8        2.09       11.72      3.12 o 
   6   0   8      222.07      220.62     12.33 o 
   7   0   8      167.59      163.30     11.33 o 
   8   0   8      105.47      131.64     11.00 o 
 -10   1   8       84.58       90.34      5.15 o 
  -9   1   8       86.33       95.74      4.49 o 
  -8   1   8       31.21       39.27      3.39 o 
  -7   1   8        9.94        9.81      2.38 o 
  -6   1   8        3.10        5.71      2.16 o 
  -5   1   8        0.04        2.64      1.87 o 
  -4   1   8       48.58       46.96      3.00 o 
  -3   1   8      143.27      114.16      3.91 o 
  -2   1   8      214.05      208.56      4.95 o 
  -1   1   8       21.45       20.94      2.31 o 
   0   1   8      111.22      106.02      3.78 o 
   1   1   8      289.57      292.54      5.93 o 
   2   1   8       83.69       77.57      3.44 o 
   3   1   8       79.07       71.30      3.39 o 
   4   1   8       30.32       32.92      2.73 o 
   5   1   8       27.87       36.18      2.85 o 
   6   1   8       38.99       43.57      5.17 o 
   7   1   8       25.72       40.48     11.00 o 
   8   1   8        0.39        2.02      3.75 o 
 -10   2   8        0.05       -5.20      5.20 o 
  -9   2   8       24.58       16.21      3.10 o 
  -8   2   8        5.57        1.78      2.56 o 
  -7   2   8        2.81        2.48      3.61 o 
  -6   2   8        1.79       -0.64      1.89 o 
  -5   2   8        0.04        0.86      2.11 o 
  -4   2   8       61.01       52.55      3.12 o 
  -3   2   8      210.15      209.00      4.99 o 
  -2   2   8       94.39       88.83      3.49 o 
  -1   2   8       44.11       41.64      2.87 o 
   0   2   8        4.84        3.84      1.74 o 
   1   2   8        0.32       -1.63      1.63 o 
   2   2   8        0.39        0.87      1.69 o 
   3   2   8        5.36        3.51      1.81 o 
   4   2   8       21.81       28.57      2.63 o 
   5   2   8       88.98       87.61      3.74 o 
   6   2   8        4.40        9.23      3.65 o 
   7   2   8        0.01        2.47      3.51 o 
   8   2   8       55.23       58.78      6.13 o 
 -10   3   8        0.24       -3.13      3.13 o 
  -9   3   8       61.51       59.27      3.98 o 
  -8   3   8       10.03        2.52      2.39 o 
  -7   3   8        2.37       -2.15      2.15 o 
  -6   3   8       36.59       32.39      2.79 o 
  -5   3   8       11.56       13.24      2.20 o 
  -4   3   8       18.83       14.78      2.20 o 
  -3   3   8       19.42       23.49      2.45 o 
  -2   3   8       42.65       41.19      2.86 o 
  -1   3   8       23.08       23.62      2.36 o 
   0   3   8       21.14       15.02      2.14 o 
   1   3   8      136.78      136.36      4.27 o 
   2   3   8        0.17        0.81      1.78 o 
   3   3   8       56.90       54.08      3.21 o 
   4   3   8        1.58        0.07      1.72 o 
   5   3   8        1.86        1.15      2.12 o 
   6   3   8       50.95       55.88      4.17 o 
   7   3   8        2.02       -0.38      3.37 o 
   8   3   8        0.57        3.50      3.07 o 
 -10   4   8       35.00       42.56      5.99 o 
  -9   4   8       19.56       13.94      3.22 o 
  -8   4   8       88.99       96.01      4.38 o 
  -7   4   8        0.70        1.07      2.36 o 
  -6   4   8        0.72        0.49      1.91 o 
  -5   4   8       31.91       26.91      2.53 o 
  -4   4   8       14.79       12.14      2.16 o 
  -3   4   8       12.63       11.51      2.24 o 
  -2   4   8       10.45       11.89      2.18 o 
  -1   4   8      108.67      106.66      3.87 o 
   0   4   8      244.33      214.40      7.12 o 
   1   4   8       30.91       26.26      2.53 o 
   2   4   8      106.58      101.62      3.74 o 
   3   4   8       61.99       61.78      3.35 o 
   4   4   8        6.68       11.66      1.83 o 
   5   4   8       18.30       19.15      2.36 o 
   6   4   8       43.13       51.57      3.33 o 
   7   4   8       48.08       51.90      4.33 o 
   8   4   8       41.15       49.32      7.00 o 
 -10   5   8      191.84      199.31      6.87 o 
  -9   5   8       65.87       65.00      6.35 o 
  -8   5   8        3.58       -1.54      2.41 o 
  -7   5   8        9.76        9.86      2.39 o 
  -6   5   8        4.42        3.93      2.04 o 
  -5   5   8        0.00       -0.31      1.69 o 
  -4   5   8        9.57        6.56      1.91 o 
  -3   5   8      106.71       75.18      3.40 o 
  -2   5   8      276.38      248.65      5.39 o 
  -1   5   8      113.70      113.51      4.15 o 
   0   5   8      143.38      154.70      4.41 o 
   1   5   8       96.13      107.75      3.89 o 
   2   5   8       10.31       13.07      1.84 o 
   3   5   8       36.88       32.90      2.27 o 
   4   5   8        8.93        8.76      1.73 o 
   5   5   8        0.15       -0.89      3.19 o 
   6   5   8       46.12       66.60      5.32 o 
   7   5   8        1.42       -0.45      3.88 o 
 -10   6   8        1.14        2.33      3.19 o 
  -9   6   8        0.96       -1.14      2.71 o 
  -8   6   8       43.95       42.59      3.53 o 
  -7   6   8       34.37       27.54      2.93 o 
  -6   6   8        4.82        1.48      1.99 o 
  -5   6   8       16.52       21.62      2.41 o 
  -4   6   8        8.27        9.63      2.89 o 
  -3   6   8       10.06        9.17      2.11 o 
  -2   6   8     1169.46     1125.08     12.99 o 
  -1   6   8      306.72      295.83      5.86 o 
   0   6   8       39.90       39.81      2.87 o 
   1   6   8      106.13       93.51      3.08 o 
   2   6   8       30.34       30.26      2.42 o 
   3   6   8        9.91        6.97      1.75 o 
   4   6   8       65.82       71.19      3.16 o 
   5   6   8       20.63       27.54      2.66 o 
   6   6   8      139.69      168.85      5.13 o 
   7   6   8       30.57       30.86      3.81 o 
  -9   7   8       51.32       57.93      7.84 o 
  -8   7   8       83.16       92.38      4.80 o 
  -7   7   8       24.17       21.80      2.86 o 
  -6   7   8      121.00      123.92      4.15 o 
  -5   7   8       55.38       50.74      3.15 o 
  -4   7   8      161.57      162.85      4.91 o 
  -3   7   8       21.36       14.08      3.03 o 
  -2   7   8       11.66       16.53      2.32 o 
  -1   7   8       69.58       68.12      2.80 o 
   0   7   8      287.98      264.24      6.24 o 
   1   7   8       73.44       70.77      3.49 o 
   2   7   8       25.22       20.54      2.02 o 
   3   7   8       38.59       40.58      2.50 o 
   4   7   8        0.20        1.12      1.63 o 
   5   7   8       19.37       23.28      2.70 o 
   6   7   8        0.17        2.59      2.07 o 
   7   7   8       17.12       17.74      4.33 o 
  -9   8   8       19.30       16.30      6.12 o 
  -8   8   8        0.28       -2.32      2.91 o 
  -7   8   8        4.45        1.30      3.46 o 
  -6   8   8       16.55       17.46      2.55 o 
  -5   8   8        8.58        4.84      1.90 o 
  -4   8   8       21.56       30.50      2.65 o 
  -3   8   8       15.90       11.58      1.73 o 
  -2   8   8      128.30      131.88      3.52 o 
  -1   8   8       26.32       28.27      2.19 o 
   0   8   8        6.60        6.91      1.66 o 
   1   8   8       24.87       30.86      2.32 o 
   2   8   8       51.98       52.43      2.73 o 
   3   8   8       18.44       19.86      2.08 o 
   4   8   8        8.00        7.60      2.12 o 
   5   8   8        0.26        0.38      1.89 o 
   6   8   8      110.52      142.18      6.94 o 
   7   8   8       35.89       35.82      3.95 o 
  -9   9   8        1.66       -2.87      2.87 o 
  -8   9   8       25.35       24.27      3.63 o 
  -7   9   8       47.54       44.18      3.94 o 
  -6   9   8      144.59      148.12      4.58 o 
  -5   9   8       49.56       50.09      3.13 o 
  -4   9   8        2.16        1.90      1.59 o 
  -3   9   8       45.04       43.30      2.44 o 
  -2   9   8       41.30       38.45      2.34 o 
  -1   9   8        0.60        0.46      1.50 o 
   0   9   8        7.23        6.88      1.65 o 
   1   9   8      144.34      141.97      3.72 o 
   2   9   8       13.99       14.68      1.88 o 
   3   9   8        0.11        0.76      1.60 o 
   4   9   8        0.50       -0.19      1.85 o 
   5   9   8        0.74       -1.10      1.99 o 
   6   9   8        8.54       15.54      2.64 o 
   7   9   8        2.05        5.78      2.89 o 
  -9  10   8        3.81        4.15      6.16 o 
  -8  10   8       21.60       17.34      3.38 o 
  -7  10   8        4.20       -2.33      2.33 o 
  -6  10   8        8.68        7.39      3.68 o 
  -5  10   8        0.11        1.44      1.55 o 
  -4  10   8        1.07        1.05      1.53 o 
  -3  10   8        5.42        5.01      1.61 o 
  -2  10   8        4.05        6.03      1.65 o 
  -1  10   8        1.63        0.26      1.46 o 
   0  10   8       48.96       54.64      2.72 o 
   1  10   8        3.60        2.83      1.58 o 
   2  10   8        1.29       -0.39      1.50 o 
   3  10   8       19.07       20.44      2.14 o 
   4  10   8        8.76        8.24      2.19 o 
   5  10   8       10.98       15.62      2.74 o 
   6  10   8        4.15        5.47      2.35 o 
   7  10   8        2.70       -1.17      2.75 o 
  -9  11   8        2.60        5.66      6.52 o 
  -8  11   8       55.30       60.29      8.41 o 
  -7  11   8       12.34       11.65      3.09 o 
  -6  11   8       77.11       85.77      3.66 o 
  -5  11   8       10.49        8.37      2.12 o 
  -4  11   8       22.40       22.16      2.10 o 
  -3  11   8       11.43       10.48      1.73 o 
  -2  11   8        0.18        0.33      1.46 o 
  -1  11   8        3.15        3.59      1.60 o 
   0  11   8        4.32        2.66      1.61 o 
   1  11   8       58.10       56.78      2.86 o 
   2  11   8       23.34       27.77      2.32 o 
   3  11   8        2.48        1.87      1.64 o 
   4  11   8       34.51       38.16      3.11 o 
   5  11   8       99.35      107.82      5.53 o 
   6  11   8       38.80       43.12      3.43 o 
  -8  12   8        0.62        2.73      4.23 o 
  -7  12   8        0.05       -2.30      2.30 o 
  -6  12   8       14.20       16.14      2.43 o 
  -5  12   8       12.49       16.44      2.41 o 
  -4  12   8      155.85      154.83      4.39 o 
  -3  12   8       59.80       58.15      2.92 o 
  -2  12   8       85.23       81.79      4.61 o 
  -1  12   8       59.78       57.07      3.07 o 
   0  12   8        2.29        0.42      1.51 o 
   1  12   8        2.28        2.96      1.69 o 
   2  12   8       12.71       11.94      2.56 o 
   3  12   8        2.14        0.67      1.61 o 
   4  12   8       75.12       74.29      3.84 o 
   5  12   8        0.09        4.96      2.30 o 
   6  12   8       21.69       29.70      3.03 o 
  -8  13   8        6.23        6.08      5.60 o 
  -7  13   8        1.07        0.82      3.13 o 
  -6  13   8        1.93        6.09      3.17 o 
  -5  13   8        0.31       -0.25      1.86 o 
  -4  13   8        9.35        7.58      2.50 o 
  -3  13   8        0.15       -1.58      1.58 o 
  -2  13   8       21.17       21.99      2.30 o 
  -1  13   8        5.83        4.89      1.67 o 
   0  13   8        2.58        2.67      1.63 o 
   1  13   8        0.31        0.28      1.87 o 
   2  13   8      128.58      146.59      3.93 o 
   3  13   8        2.12        0.38      1.90 o 
   4  13   8        0.28        4.46      2.24 o 
   5  13   8        5.75       10.70      2.60 o 
   6  13   8        7.25        6.00      2.45 o 
  -8  14   8        9.07        8.09      2.69 o 
  -7  14   8       74.14       91.44      4.29 o 
  -6  14   8       56.38       69.17      4.57 o 
  -5  14   8       38.48       46.83      4.04 o 
  -4  14   8       29.04       28.28      2.70 o 
  -3  14   8       28.64       28.37      2.63 o 
  -2  14   8       31.04       37.78      2.47 o 
  -1  14   8        0.26        0.75      1.53 o 
   0  14   8        1.66        0.05      1.60 o 
   1  14   8        0.01        0.37      1.64 o 
   2  14   8       14.23       15.65      2.49 o 
   3  14   8       38.06       36.35      3.03 o 
   4  14   8      125.41      119.82      4.44 o 
   5  14   8       61.87       62.62      3.94 o 
   6  14   8        0.13        0.67      5.00 o 
  -7  15   8       14.27       18.59      3.61 o 
  -6  15   8       79.43       83.28      4.22 o 
  -5  15   8       17.04       22.39      4.38 o 
  -4  15   8        1.62        3.89      2.19 o 
  -3  15   8       43.25       43.90      3.11 o 
  -2  15   8        0.10        1.39      1.96 o 
  -1  15   8      100.74      102.95      3.49 o 
   0  15   8        4.79        5.09      1.80 o 
   1  15   8       56.40       59.39      3.48 o 
   2  15   8       35.56       43.19      2.85 o 
   3  15   8        1.92        4.36      2.26 o 
   4  15   8       11.67       14.74      2.58 o 
   5  15   8        3.16        6.40      2.45 o 
  -7  16   8        1.55       -3.32      3.32 o 
  -6  16   8        7.51        8.56      3.51 o 
  -5  16   8       28.96       31.67      3.12 o 
  -4  16   8        0.70        0.04      2.68 o 
  -3  16   8       59.02       61.53      3.68 o 
  -2  16   8        3.20        4.48      2.05 o 
  -1  16   8        6.01        9.95      2.33 o 
   0  16   8        4.27        6.07      1.90 o 
   1  16   8        7.77       11.68      2.12 o 
   2  16   8       54.28       60.07      3.26 o 
   3  16   8       81.33       83.92      4.07 o 
   4  16   8        0.02        0.32      2.16 o 
   5  16   8       33.55       42.45      3.49 o 
  -7  17   8        1.03        3.33      6.33 o 
  -6  17   8        0.05       -2.33      2.33 o 
  -5  17   8        0.03       -1.34      2.22 o 
  -4  17   8       25.53       34.15      3.27 o 
  -3  17   8       43.45       49.85      3.56 o 
  -2  17   8        7.81       10.62      2.39 o 
  -1  17   8       50.46       48.32      3.33 o 
   0  17   8      110.11      125.82      4.43 o 
   1  17   8       22.04       25.07      2.53 o 
   2  17   8       12.19       12.31      2.28 o 
   3  17   8       10.52       10.96      2.56 o 
   4  17   8       14.03       15.19      2.74 o 
  -6  18   8       12.46       11.12      6.17 o 
  -5  18   8        2.30       -2.30      2.89 o 
  -4  18   8       11.15       13.46      2.79 o 
  -3  18   8        9.21       11.60      2.63 o 
  -2  18   8        6.42        8.23      2.36 o 
  -1  18   8        2.97        2.85      2.20 o 
   0  18   8       28.50       29.53      2.93 o 
   1  18   8        5.95       10.06      2.50 o 
   2  18   8       58.14       52.21      3.69 o 
   3  18   8        2.16        3.06      2.39 o 
   4  18   8       65.37       61.68      3.86 o 
  -5  19   8        3.04        2.36      2.51 o 
  -4  19   8       31.67       34.95      3.38 o 
  -3  19   8        0.05       -1.93      2.20 o 
  -2  19   8        0.04       -0.11      2.32 o 
  -1  19   8        0.00       -1.09      2.26 o 
   0  19   8       23.22       32.15      3.14 o 
   1  19   8        3.13        4.13      2.37 o 
   2  19   8       11.61       12.67      3.13 o 
   3  19   8        5.39        8.49      2.58 o 
  -4  20   8       17.04       15.21      2.97 o 
  -3  20   8       21.94       21.23      3.75 o 
  -2  20   8       10.26        6.33      2.63 o 
  -1  20   8        4.56        5.59      2.46 o 
   0  20   8       12.64       16.55      2.73 o 
   1  20   8        0.00       -2.25      2.25 o 
   2  20   8       17.69       27.32      6.17 o 
  -3  21   8        1.36       -2.42      2.42 o 
  -2  21   8        0.21       -1.90      2.35 o 
  -1  21   8        0.04       -0.88      2.79 o 
   0  21   8        7.82        6.44      2.55 o 
   1  21   8        0.26       -2.28      2.28 o 
  -8   1   9        2.13       -3.80      3.80 o 
  -7   1   9       12.73       17.45      2.78 o 
  -6   1   9        0.32       -1.19      1.99 o 
  -5   1   9        0.35       -0.93      1.91 o 
  -4   1   9       55.64       64.57      3.58 o 
  -3   1   9       53.78       47.63      3.20 o 
  -2   1   9       37.54       39.18      3.08 o 
  -1   1   9        6.16       11.06      2.41 o 
   0   1   9        1.14        1.08      1.87 o 
   1   1   9        1.50        1.18      1.94 o 
   2   1   9       23.77       29.43      2.80 o 
   3   1   9       12.94        9.88      2.20 o 
   4   1   9        7.48        4.64      2.01 o 
   5   1   9        9.15       14.62      4.12 o 
   6   1   9       38.66       45.33      5.77 o 
  -8   2   9        1.26       -3.42      3.42 o 
  -7   2   9       52.45       52.29      3.62 o 
  -6   2   9        0.37       -1.53      2.08 o 
  -5   2   9       31.10       36.10      2.95 o 
  -4   2   9        0.03        0.45      1.94 o 
  -3   2   9        0.20       -0.92      1.91 o 
  -2   2   9        6.48        8.78      2.20 o 
  -1   2   9       48.11       43.60      3.12 o 
   0   2   9       85.64       89.15      3.87 o 
   1   2   9        2.50        0.54      1.95 o 
   2   2   9       46.45       60.12      3.58 o 
   3   2   9        5.64        6.36      2.08 o 
   4   2   9        0.08       -0.34      1.89 o 
   5   2   9        0.07        3.61      2.54 o 
   6   2   9      167.74      178.63     11.66 o 
  -8   3   9        0.15        0.79      5.63 o 
  -7   3   9       10.67        8.52      2.57 o 
  -6   3   9        5.34        1.40      2.41 o 
  -5   3   9       38.17       40.95      3.07 o 
  -4   3   9        0.40       -0.49      1.82 o 
  -3   3   9       41.94       40.28      4.38 o 
  -2   3   9      231.93      230.96      5.48 o 
  -1   3   9      193.06      194.98      5.12 o 
   0   3   9       51.97       55.56      3.44 o 
   1   3   9        8.68       10.08      2.20 o 
   2   3   9       49.27       57.74      3.48 o 
   3   3   9        2.52        5.18      1.99 o 
   4   3   9       35.95       41.63      3.50 o 
   5   3   9       37.23       45.37      4.05 o 
   6   3   9      121.39      139.32      7.89 o 
  -8   4   9       39.80       45.61      5.29 o 
  -7   4   9       44.36       41.70      3.33 o 
  -6   4   9        5.31        6.23      2.40 o 
  -5   4   9        0.70       -0.20      1.91 o 
  -4   4   9        1.12        1.51      1.89 o 
  -3   4   9        1.47       -1.17      1.91 o 
  -2   4   9       33.10       36.57      2.98 o 
  -1   4   9       19.39       22.02      2.85 o 
   0   4   9       67.48       66.12      3.51 o 
   1   4   9       65.30       67.48      3.65 o 
   2   4   9       84.31       76.81      4.76 o 
   3   4   9       28.79       30.48      2.84 o 
   4   4   9        1.41        0.29      1.96 o 
   5   4   9        4.92        9.04      2.84 o 
   6   4   9      101.37      107.95      7.18 o 
  -8   5   9       41.91       37.43      3.69 o 
  -7   5   9        1.55       -2.22      2.22 o 
  -6   5   9       17.63       21.69      2.72 o 
  -5   5   9       23.13       20.87      2.56 o 
  -4   5   9        4.69        0.27      1.95 o 
  -3   5   9       20.96       21.67      2.57 o 
  -2   5   9       84.79       73.98      3.68 o 
  -1   5   9        9.99        6.09      2.08 o 
   0   5   9        0.21        0.10      1.90 o 
   1   5   9       95.24      102.85      4.11 o 
   2   5   9       26.72       33.85      3.61 o 
   3   5   9        1.24        0.72      1.92 o 
   4   5   9       13.21       11.75      2.74 o 
   5   5   9       34.01       43.78      6.39 o 
   6   5   9       19.45       28.69      4.83 o 
  -8   6   9       14.66       11.74      3.35 o 
  -7   6   9        1.44       -2.33      2.33 o 
  -6   6   9        6.25        2.68      2.28 o 
  -5   6   9       20.31       22.52      2.64 o 
  -4   6   9       12.93        9.79      2.29 o 
  -3   6   9       13.01       13.77      2.45 o 
  -2   6   9      128.14      135.34      4.62 o 
  -1   6   9        8.01        8.39      2.19 o 
   0   6   9       10.22        6.31      2.09 o 
   1   6   9       33.07       34.56      2.91 o 
   2   6   9       13.43       13.00      2.34 o 
   3   6   9        0.62        0.93      1.84 o 
   4   6   9        0.26       -2.09      2.29 o 
   5   6   9       55.02       72.43      4.89 o 
  -8   7   9       32.38       34.50      4.91 o 
  -7   7   9        2.69        0.38      3.21 o 
  -6   7   9        1.69       -1.88      2.04 o 
  -5   7   9        0.18       -0.27      1.99 o 
  -4   7   9        5.53        4.46      2.06 o 
  -3   7   9        4.36        1.44      2.04 o 
  -2   7   9        5.43        7.19      2.23 o 
  -1   7   9       31.11       26.62      2.73 o 
   0   7   9        2.96        4.08      2.00 o 
   1   7   9        6.83        4.53      2.04 o 
   2   7   9        0.00        0.39      1.93 o 
   3   7   9       12.37       15.42      2.47 o 
   4   7   9        2.57        1.68      2.54 o 
   5   7   9       22.89       31.33      4.95 o 
  -8   8   9       10.81       11.41      4.30 o 
  -7   8   9        0.00       -2.15      2.71 o 
  -6   8   9        0.01       -0.40      2.19 o 
  -5   8   9        0.23       -1.52      1.91 o 
  -4   8   9        1.14       -1.66      1.85 o 
  -3   8   9        9.47        2.55      2.50 o 
  -2   8   9       96.00       92.22      4.02 o 
  -1   8   9       58.03       62.61      3.60 o 
   0   8   9        8.50       14.13      2.36 o 
   1   8   9        0.15       -0.21      1.79 o 
   2   8   9        1.98        1.33      1.96 o 
   3   8   9        0.88        0.67      2.16 o 
   4   8   9        2.34        4.49      2.74 o 
   5   8   9        3.70        9.78      3.12 o 
  -7   9   9        0.98        0.41      2.74 o 
  -6   9   9        1.68       -2.04      2.53 o 
  -5   9   9       25.20       23.34      2.73 o 
  -4   9   9        0.57       -0.01      1.89 o 
  -3   9   9       26.29       21.87      2.66 o 
  -2   9   9      286.99      269.89      6.11 o 
  -1   9   9       80.95       89.68      4.04 o 
   0   9   9       39.18       36.97      3.11 o 
   1   9   9       15.03       15.27      2.42 o 
   2   9   9        0.85        1.36      1.95 o 
   3   9   9        1.75        0.93      1.98 o 
   4   9   9       40.53       42.70      4.10 o 
   5   9   9       25.25       35.49      3.89 o 
  -7  10   9       10.51        6.43      3.98 o 
  -6  10   9       42.95       49.66      4.22 o 
  -5  10   9       65.50       73.20      5.86 o 
  -4  10   9        2.30        0.93      2.07 o 
  -3  10   9       48.25       56.21      3.53 o 
  -2  10   9       21.13       20.80      2.63 o 
  -1  10   9       10.55        8.09      2.16 o 
   0  10   9       12.77       13.65      2.41 o 
   1  10   9        6.76       12.92      2.39 o 
   2  10   9        0.17       -1.89      1.89 o 
   3  10   9        3.41        2.33      3.06 o 
   4  10   9        0.01        2.34      2.61 o 
   5  10   9       34.30       51.83      5.62 o 
  -7  11   9        7.29       10.98      4.94 o 
  -6  11   9       10.49       13.23      3.71 o 
  -5  11   9        0.85       -0.15      2.64 o 
  -4  11   9        3.26        3.56      2.68 o 
  -3  11   9       39.33       48.93      5.51 o 
  -2  11   9       32.52       29.62      2.85 o 
  -1  11   9        6.56        5.16      2.23 o 
   0  11   9       56.76       67.26      3.77 o 
   1  11   9       25.81       31.36      2.94 o 
   2  11   9        0.57       -1.16      1.91 o 
   3  11   9        4.86        3.34      2.62 o 
   4  11   9        4.17        6.42      2.93 o 
  -6  12   9       91.76      100.77      5.25 o 
  -5  12   9       15.93       22.50      3.40 o 
  -4  12   9        0.45        1.22      2.50 o 
  -3  12   9        1.32       -2.60      2.60 o 
  -2  12   9       38.14       40.23      3.15 o 
  -1  12   9       99.67      106.88      4.21 o 
   0  12   9        5.46        6.18      2.24 o 
   1  12   9        9.80        9.69      2.41 o 
   2  12   9       17.36       20.33      2.67 o 
   3  12   9       29.45       34.40      5.09 o 
   4  12   9        1.46       -2.41      2.43 o 
  -6  13   9        9.02        2.91      2.94 o 
  -5  13   9        4.38        7.73      4.73 o 
  -4  13   9        9.18        6.88      4.21 o 
  -3  13   9        0.88       -1.39      2.56 o 
  -2  13   9        1.86       -0.26      2.43 o 
  -1  13   9        6.91        6.75      2.23 o 
   0  13   9      170.34      175.65      5.15 o 
   1  13   9       15.85       18.66      2.71 o 
   2  13   9        0.39       -0.13      2.12 o 
   3  13   9        1.11        1.97      2.99 o 
   4  13   9        4.54        1.67      4.67 o 
  -6  14   9        5.40        3.79      5.55 o 
  -5  14   9        0.01        0.00      5.17 o 
  -4  14   9        6.95       10.68      4.56 o 
  -3  14   9       58.26       59.97      4.48 o 
  -2  14   9      172.36      199.07      6.39 o 
  -1  14   9        1.12        0.36      2.07 o 
   0  14   9        3.69        4.25      2.24 o 
   1  14   9        0.77       -1.18      2.04 o 
   2  14   9       31.43       29.83      3.65 o 
   3  14   9        0.03        0.98      2.20 o 
  -5  15   9        7.01       10.04      3.23 o 
  -4  15   9       40.57       46.80      4.35 o 
  -3  15   9      160.27      189.13      6.95 o 
  -2  15   9       15.23       24.94      4.59 o 
  -1  15   9       21.09       26.46      4.35 o 
   0  15   9       41.69       49.84      3.44 o 
   1  15   9        7.17       17.25      3.81 o 
   2  15   9       14.11       19.73      2.81 o 
  -4  16   9        2.29        2.86      3.66 o 
  -3  16   9        0.30        5.18      4.44 o 
  -2  16   9        0.00        8.69      3.70 o 
  -1  16   9       25.56       27.06      3.63 o 
   0  16   9        0.31        0.98      3.32 o 
   1  16   9        8.20       17.11      3.47 o 
   2  16   9       60.36       69.19      4.09 o 
  -3  17   9        3.93        6.81      4.60 o 
  -2  17   9        1.63        4.67      3.22 o 
  -1  17   9       20.90       27.89      3.15 o 
   0  17   9       18.28       19.69      3.99 o 
   1  17   9        5.61        7.77      2.43 o 
  -6   0  10        9.80        8.50      3.77 o 
  -5   0  10        0.40       -2.94      2.94 o 
  -4   0  10       11.77        7.23      3.17 o 
  -3   0  10       26.46       31.86      4.35 o 
  -2   0  10        9.81        9.25      3.27 o 
  -1   0  10        0.68       -1.78      2.70 o 
   0   0  10       27.68       44.21      4.83 o 
   1   0  10       39.53       45.40      4.83 o 
   2   0  10       32.66       38.28      4.55 o 
   3   0  10       15.00       21.09      3.84 o 
  -6   1  10       20.08       18.39      2.95 o 
  -5   1  10        0.74       -2.07      2.12 o 
  -4   1  10        7.09        9.11      2.55 o 
  -3   1  10       45.01       55.77      3.66 o 
  -2   1  10       14.34       18.38      2.74 o 
  -1   1  10       10.10       14.12      2.48 o 
   0   1  10       18.41       18.29      2.62 o 
   1   1  10       11.79       19.19      2.66 o 
   2   1  10        9.91       12.69      2.44 o 
   3   1  10        3.82       10.35      3.75 o 
  -6   2  10        1.31        2.05      2.32 o 
  -5   2  10       17.78       21.60      2.86 o 
  -4   2  10       10.33       11.73      2.91 o 
  -3   2  10       11.36       15.37      2.57 o 
  -2   2  10       17.53       21.09      2.77 o 
  -1   2  10       32.19       31.02      3.04 o 
   0   2  10        1.07       -0.07      1.93 o 
   1   2  10        7.37        6.95      2.26 o 
   2   2  10        1.13       -0.83      2.01 o 
   3   2  10        7.60       13.32      2.45 o 
  -6   3  10       24.95       27.75      3.12 o 
  -5   3  10       10.98       11.58      2.66 o 
  -4   3  10        6.89        4.15      2.31 o 
  -3   3  10       57.91       65.03      3.83 o 
  -2   3  10        3.42        3.26      2.16 o 
  -1   3  10        0.76        2.37      2.12 o 
   0   3  10       48.02       51.90      5.17 o 
   1   3  10        9.50        9.17      2.32 o 
   2   3  10        2.65        7.10      2.28 o 
   3   3  10        8.44       13.54      2.48 o 
  -6   4  10        1.54        0.91      2.33 o 
  -5   4  10        0.67       -0.55      2.19 o 
  -4   4  10        4.35        2.36      2.23 o 
  -3   4  10        0.17        0.16      2.13 o 
  -2   4  10        0.92        0.03      2.12 o 
  -1   4  10       41.38       44.66      3.46 o 
   0   4  10       73.26       94.12      4.86 o 
   1   4  10        7.06       12.99      2.51 o 
   2   4  10       26.01       33.08      4.43 o 
   3   4  10        3.35        9.82      3.17 o 
  -6   5  10       38.88       36.84      3.37 o 
  -5   5  10       29.64       31.29      3.11 o 
  -4   5  10       52.65       53.42      3.66 o 
  -3   5  10        3.07        5.11      2.74 o 
  -2   5  10       28.59       28.10      2.93 o 
  -1   5  10       28.76       36.49      3.15 o 
   0   5  10        0.04        0.07      2.03 o 
   1   5  10       10.24       18.28      3.27 o 
   2   5  10        1.09        4.67      2.36 o 
   3   5  10        1.26        7.01      3.42 o 
  -6   6  10        1.29       -3.52      5.33 o 
  -5   6  10       25.91       25.31      3.03 o 
  -4   6  10       32.67       28.95      3.46 o 
  -3   6  10        2.22       -0.88      2.16 o 
  -2   6  10       12.21       15.38      2.64 o 
  -1   6  10       11.50        9.56      2.40 o 
   0   6  10        0.20        2.25      2.07 o 
   1   6  10        0.39        1.62      2.13 o 
   2   6  10       24.26       25.97      3.70 o 
   3   6  10        4.11        6.72      2.20 o 
  -5   7  10        0.75       -2.50      2.50 o 
  -4   7  10       46.25       53.44      3.75 o 
  -3   7  10       35.99       42.37      3.40 o 
  -2   7  10       14.14       15.39      3.10 o 
  -1   7  10        8.83        6.53      2.36 o 
   0   7  10      170.24      196.07      6.38 o 
   1   7  10        6.33        3.96      2.20 o 
   2   7  10       39.50       39.91      3.30 o 
  -5   8  10        0.34       -2.43      2.43 o 
  -4   8  10       10.13       15.00      2.69 o 
  -3   8  10        2.28        1.98      2.30 o 
  -2   8  10        0.00        3.19      2.31 o 
  -1   8  10       11.02       15.45      2.70 o 
   0   8  10        1.36        6.66      2.98 o 
   1   8  10        0.39       -0.21      2.21 o 
   2   8  10        7.19        9.99      2.39 o 
  -5   9  10       10.67        7.00      6.00 o 
  -4   9  10       33.43       41.96      3.94 o 
  -3   9  10       23.69       28.47      3.11 o 
  -2   9  10       48.77       51.51      3.60 o 
  -1   9  10       22.50       23.30      2.94 o 
   0   9  10       63.00       63.22      4.00 o 
   1   9  10       12.04       14.65      2.60 o 
   2   9  10        2.42        4.54      3.33 o 
  -4  10  10        0.95       -1.15      2.62 o 
  -3  10  10       34.20       39.38      3.39 o 
  -2  10  10       69.95       71.68      4.12 o 
  -1  10  10        4.71        5.15      2.41 o 
   0  10  10       34.77       34.90      3.19 o 
   1  10  10        0.24       -0.24      2.06 o 
  -3  11  10       73.93       74.22      4.94 o 
  -2  11  10       84.49       85.70      4.25 o 
  -1  11  10       19.48       15.18      2.76 o 
   0  11  10        3.79        6.37      2.44 o 
  -2  12  10        4.44        6.72      2.87 o 
  -1  12  10        6.99        5.54      2.45 o 
                                                 
